# Supplementary material for: Proteome and Membrane Fatty Acid Analyses on Oligotropha carboxidovorans OM5 Grown under Chemolithoautotrophic and Heterotrophic Conditions
Source: PLoS One. 2011 Feb 28;6(2):e17111. doi: 10.1371/journal.pone.0017111 (PMC3046131; doi:10.1371/journal.pone.0017111)
Supplement: Table S8 — Peptide identifications from TSB (unprocessed mass spectrometry data). (XLS) [file pone.0017111.s009.xls]

## Sheet: Sheet1
	Table S7. Peptide Identifications from TSB
	Protein Description	Coverage
	file	sequence	deltamass	charge	xcorr	deltacn
1	OCAR_4814 phage portal protein lambda family	4.28
	TSB3_30, 374	R.AHLNTLIAVAGPDIVARAR.W	-0.53	2	1.62	0.688
2	OCAR_4463 cytidylate kinase	13.4
	TSB1_20, 1115	K.AM@LDLGADLQDEARAVAVARALDPEK.F	1.11	3	2.292	0.538
3	OCAR_4807 site-specific DNA methylase	6.42
	TSB2_25, 335	R.GTIDIVTAGYPC*QPFSVAGKR.R	-1.94	3	2.231	0.637
	TSB3_25, 352	R.GTIDIVTAGYPC*QPFSVAGKR.R	-1.52	3	2.268	0.687
4	OCAR_4648 chaperonin HslO	9.82
	TSB3_40, 998	R.M@GAALDDILM@RHDYPAPVSK.L	-1.06	3	2.195	0.687
	TSB3_20, 373	R.ADM@VENGK.V	0.9	2	1.851	0.517
5	OCAR_5371 flageller protein FlgA	5.98
	TSB1_15, 449	K.AEVGGDAIPLEQAIGM@QTR.R	1.57	2	1.711	0.642
6	OCAR_6964 coproporphyrinogen III oxidase aerobic	8.14
	TSB1_15, 507	R.TDHTGAPGGGGMM#SM@M@RGR.L	1.12	3	2.076	0.603
	TSB1_40, 715	R.KAWERTDHTGAPGGGGM#M#SM#MR.G	-0.24	2	1.707	0.76
	TSB1_40, 715	R.KAWERTDHTGAPGGGGM#M#SMM#R.G	-0.24	2	1.701	0.784
	TSB2_15, 502	R.TDHTGAPGGGGMM#SM@M@RGR.L	0.74	3	2.228	0.494
7	OCAR_6631 hopanoid biosynthesis associated RND transporter like protein HpnN	3.97
	TSB1_40, 970	K.VESIATYLDLRRDPTTASNAVDLLAPSLAAAK.E	0.74	3	2.313	0.479
8	OCAR_5017 periplasmic copper-binding	5.29
	TSB1_40, 707	R.GLTIKGSGRDLQTM@DSGIYLEK.T	-0.18	2	2.411	0.684
	TSB2_40, 659	R.GLTIKGSGRDLQTM@DSGIYLEK.T	-1.63	2	1.888	0.768
	TSB3_40, 646	R.GLTIKGSGRDLQTM@DSGIYLEK.T	-0.96	3	2.603	0.654
	TSB3_40, 647	R.GLTIKGSGRDLQTM@DSGIYLEK.T	-1.5	2	1.927	0.757
9	OCAR_5580 hypothetical protein	7.35
	TSB1_20, 1140	R.GKDPFVALQGLTSSLLNFVSVAGEGGM@K.S	0.2	3	2.433	0.002
	TSB2_20, 528	R.ETATSM@RSVDKAVEMGDTLAR.G	-1.38	3	2.106	0.571
10	OCAR_5203 para-aminobenzoate synthase (p-aminobenzoic acidsynthase) (paba syn	2.29
	TSB3_10, 494	R.KDRAENAMIVDLLR.N	0.64	2	1.739	0.63
11	OCAR_6251 pyruvate dehydrogenase complex dihydrolipoamide acetyltransferase	4.81
	TSB3_30, 446	-.MPINILMPALSPTM@EKGNLAK.W	1.94	2	2.226	0.643
12	OCAR_7514 proteIn in the tar-i ttue-ttuc' intergenic region (Ocary)	36.81
	TSB1_15, 592	K.DFNFTIWHGLYAPAK.T	-0.35	2	3.076	0.428
	TSB1_20, 1024	R.SDADGYTILIHHVALAAGASLYK.N	0.45	3	4.75	0.533
	TSB1_20, 1032	R.SDADGYTILIHHVALAAGASLYK.N	0.03	2	5.377	0.671
	TSB2_15, 446	K.KLNEALQAALSDQSVLQR.F	0.39	3	4.826	0.491
	TSB2_20, 1031	R.SDADGYTILIHHVALAAGASLYK.N	1.21	3	4.869	0.586
	TSB2_20, 1218	K.DLPTLQEAGLKDFNFTIWHGLYAPAK.T	0.99	3	5.125	0.541
	TSB2_25, 457	K.VSVGHAGVGSNSHLC*TLLMQEALNSK.F	0.1	3	4.033	0.544
	TSB3_15, 455	K.KLNEALQAALSDQSVLQR.F	-0.72	3	3.957	0.481
	TSB3_15, 608	K.DFNFTIWHGLYAPAK.T	0.84	2	3.32	0.474
	TSB3_20, 1040 - 1041	R.SDADGYTILIHHVALAAGASLYK.N	1.27	2	5.448	0.613
	TSB3_20, 1233	K.DLPTLQEAGLKDFNFTIWHGLYAPAK.T	0.9	3	5.002	0.599
	TSB3_25, 241	K.QFDHEIAVWK.D	-0.87	2	2.131	0.024
13	OCAR_4412 chaperone protein DnaK	13.34
	TSB1_20, 119	K.NHADALVHSTEK.A	0.41	2	2.358	0.639
	TSB1_20, 120	K.NHADALVHSTEK.A	0.6	3	2.601	0.442
	TSB1_35, 647	K.VIGIDLGTTNSCVAVM@DGKSPRVIENAEGM#R.T	0.14	3	2.093	0.566
	TSB2_20, 88	K.NHADALVHSTEK.A	0.24	2	2.378	0.601
	TSB2_20, 126	K.NHADALVHSTEK.A	0.06	2	2.661	0.603
	TSB2_35, 622	K.VIGIDLGTTNSCVAVM@DGKSPRVIENAEGM#R.T	-0.24	3	2.66	0.517
	TSB3_10, 247	K.LGEAMYQQQAEGDAAR.D	1.91	2	3.077	0.55
	TSB3_10, 664	K.IYSPSQISAFILQK.M	0.34	2	2.588	0.53
	TSB3_20, 85	K.NHADALVHSTEK.A	0.98	2	2.244	0.465
	TSB3_20, 107	K.NHADALVHSTEK.A	1.22	3	2.82	0.391
	TSB3_20, 125	K.NHADALVHSTEK.A	0.45	2	3.147	0.645
	TSB3_20, 1620	K.GDDSEAIKAKSNTLAQASMK.L	1.76	2	1.54	0.643
14	OCAR_4271 3-isopropylmalate dehydratase large subunit	3.83
	TSB1_30, 367	R.HLVHEVTSPQAFEGLR.V	1.36	3	4.328	0.541
15	OCAR_6380 helix-turn-helix domain protein	23.45
	TSB2_20, 666	R.KRFNLAHELGHM@VLAPSPGVDEEK.A	1.62	3	2.15	0.655
	TSB2_15, 446	K.ILSLDLDDIDGLAAKVRR.K	1.34	3	2.342	0.531
	TSB3_15, 424	R.SSISLGELVALK.K	0.36	2	1.613	0.571
	TSB3_20, 668	R.KRFNLAHELGHM@VLAPSPGVDEEK.A	1.8	3	2.237	0.656
	TSB3_25, 356	K.AGTSSREEAALEARAIHM@LER.Y	-0.84	3	2.218	0.625
16	OCAR_6660 D-lactate dehydrogenase	5.16
	TSB2_10, 541 - 542	K.APNEAIIVADGTSCR.H	-0.72	2	1.571	0.568
	TSB3_20, 534	K.SGLNIM#M@SM@K.T	-0.19	2	1.609	0.518
	TSB3_30, 416	R.C*YERENLDDALNVLVAGGYR.V	-0.05	3	2.436	0.698
	TSB3_10, 562	K.APNEAIIVADGTSCR.H	-1.2	2	1.676	0.69
	TSB3_20, 534	K.SGLNIM@M@SM#K.T	-0.19	2	1.526	0.549
17	OCAR_5294 2-oxo acid dehydrogenase acyltransferase catalytic domain protein	13.7
	TSB1_20, 912	R.RGGVM@VNDLSHSGAPPM@R.M	-1.36	3	2.014	0.604
	TSB2_25, 545	R.FADGSDSLNLTLGPVETK.L	-0.1	2	2.095	0.581
	TSB3_25, 568	R.FADGSDSLNLTLGPVETK.L	-0.38	2	2	0.633
18	OCAR_1308 formyltetrahydrofolate deformylase	5.23
	TSB3_40, 640	R.C*INIHHSFLPGFK.G	0.54	2	3.745	0.566
19	OCAR_4611 glucose-1-phosphate cytidylyltransferase	23.71
	TSB1_40, 1003	R.LAHDNQLSVYFHHGFWQPMDTLR.D	0.36	3	2.579	0.393
	TSB1_40, 970	K.EYFRNYFLHQSDVTIDMAADSLEVHKSK.A	-0.07	3	2.216	0.487
	TSB2_40, 915	K.EYFRNYFLHQSDVTIDMAADSLEVHKSK.A	-0.93	3	2.099	0.558
	TSB3_40, 934	R.LAHDNQLSVYFHHGFWQPMDTLR.D	1.24	3	3.77	0.526
20	OCAR_5502 alpha/beta hydrolase fold	10.4
	TSB1_25, 245	R.M#FRAFAEQTR.S	-0.4	2	2.125	0.004
	TSB3_30, 278	R.IASVLALHHPER.L	-0.04	2	3.183	0.46
21	OCAR_4641 phosphate ABC transporter ATP-binding protein	11.27
	TSB1_20, 1302	R.IFNRM#YDLYPGQRAEGSVTLDGTDILDPR.L	-0.59	3	2.232	0.487
	TSB2_20, 344	R.AEGSVTLDGTDILDPR.L	0.09	3	2.728	0.035
22	OCAR_6150 multiple sugar-binding transport ATP-binding protein MsmK	4.81
	TSB1_35, 1203	K.ILLLDEPLSNLDAKLR.V	-0.94	2	2.351	0.46
23	OCAR_7097 NnrS family protein	4.52
	TSB3_20, 565	R.AGIAVIVVLLAVIAGR.I	-0.2	2	1.553	0.584
24	OCAR_3634 ATPase	3.66
	TSB1_15, 323	R.LVFDAM@QATR.G	0.91	2	2.042	0.518
	TSB3_15, 314	R.LVFDAM@QATR.G	0.89	2	1.518	0.48
25	OCAR_5818 holo-(acyl-carrier-protein) synthase	13.87
	TSB1_20, 870	R.HGARFIDRIFTEAEQAK.A	0.5	3	2.067	0.546
26	OCAR_4731 cation efflux system protein CzcA	2.54
	TSB3_20, 876	K.QITVPLETALAGM@PGLESTRSLSR.N	-0.02	3	2.079	0.651
27	OCAR_6234 conserved domain protein	24.36
	TSB2_10, 138	K.TIDNTGKPTNVQANPQR.Q	0.27	3	3.197	0.477
28	OCAR_5791 conserved hypothetical protein	4.69
	TSB1_10, 584	-.M#TTPSLIACVRSHR.A	-0.89	2	1.71	0.542
29	OCAR_6544 two-component sensor histidine kinase	4.13
	TSB1_15, 457	R.ETNALLDANRAIVERAR.T	-0.73	2	1.759	0.613
	TSB3_10, 492	R.ETNALLDANRAIVERAR.T	0.6	2	1.918	0.658
30	OCAR_5481 exopolysaccharide production protein ExoZ	2.79
	TSB1_15, 208	R.HIGKHPSR.T	1.46	2	1.648	0.491
31	OCAR_7541 GTP-binding protein LepA	3
	TSB1_25, 304	R.EM@KEQVLDSMDIERER.G	-0.66	2	2.023	0.65
	TSB2_25, 281	R.EM@KEQVLDSMDIERER.G	-0.55	2	1.77	0.687
	TSB3_25, 293	R.EM@KEQVLDSMDIERER.G	0.83	2	1.579	0.701
32	OCAR_5165 beta lactamase	9.94
	TSB1_20, 908	R.EALAPWVDEHTRVIPPDMTFADKVTIALGGK.R	-1.4	3	2.106	0.53
33	OCAR_5620 membrane protein putative	2.9
	TSB1_20, 327	K.GLGMGAHLPK.I	0.38	2	2.858	0.58
	TSB2_20, 306	K.GLGMGAHLPK.I	0.21	2	2.592	0.471
	TSB2_25, 237	R.DKGLGMGAHLPK.I	1.07	2	3.319	0.554
	TSB2_25, 239	R.DKGLGMGAHLPK.I	1.13	3	2.798	0.284
	TSB3_25, 261	R.DKGLGMGAHLPK.I	0.86	3	3.101	0.327
34	OCAR_4150 conserved hypothetical protein	4.45
	TSB2_40, 863	K.LMLAEHLHLDGIAEVCPVCEAPSERGR.E	-1.68	3	2.834	0.585
	TSB3_40, 851	K.LMLAEHLHLDGIAEVCPVCEAPSERGR.E	-1.78	3	2.668	0.606
35	OCAR_7005 hypothetical protein	89.47
	TSB3_25, 672	-.M#NEALAACEGGCC*SAC*PHAAAHSEAIDSAAEAK.I	0.93	3	2.664	0.021
36	OCAR_4220 antirestriction protein; ArdC	8.7
	TSB2_20, 1272	K.YAFEELVAEM@NAAFCCASLGIVPTVR.H	-0.45	3	2.014	0.589
37	OCAR_7582 conserved hypothetical protein	13.97
	TSB1_20, 962	K.ITFDHGPIPAINWPAMK.M	1.55	3	3.852	0.518
	TSB3_20, 970	K.ITFDHGPIPAINWPAMK.M	0.28	2	3.562	0.583
38	OCAR_7341 polysaccharide biosynthesis protein	3.93
	TSB3_15, 392	R.SHDWM@RLGLMPQYIAR.Q	1.5	2	1.749	0.703
39	OCAR_7011 trans-aconitate 2-methyltransferase	5.86
	TSB2_20, 606	R.TRPARDLLAQIPR.L	-0.31	3	2.064	0.485
	TSB3_20, 605	R.TRPARDLLAQIPR.L	-0.5	3	2.35	0.478
40	OCAR_6818 probable arylformamidase (Kynurenine formamidase) (KF)	10.1
	TSB1_40, 960	R.VLQGHHHYSILDELAKPDGGITSDLVK.L	1.65	3	4.243	0.462
	TSB2_40, 863	R.VLQGHHHYSILDELAKPDGGITSDLVK.L	1.22	3	5.728	0.504
	TSB3_40, 851	R.VLQGHHHYSILDELAKPDGGITSDLVK.L	1.12	3	6.286	0.573
41	OCAR_7422 LemA	16.06
	TSB1_10, 595	R.LLVVTENYPQLK.S	0.73	2	1.869	0.677
	TSB2_10, 571	R.LLVVTENYPQLK.S	0.52	2	1.598	0.687
	TSB3_20, 1250	R.DLM#AQLEGTENRIAVARNR.Y	0.88	2	1.564	0.545
	TSB3_10, 592	R.LLVVTENYPQLK.S	0.75	2	1.821	0.628
42	OCAR_6215 intracellular protease 1 (Intracellular protease I)	24.19
	TSB3_20, 1206	K.VLAAVC*HAPWLLIETGIIK.G	0.27	3	4.22	0.509
	TSB3_700, 274	K.IAILATHGFEQSELEVPLAKLK.A	-1.58	2	2.227	0.237
43	OCAR_5739 conserved hypothetical protein	14.29
	TSB2_45, 515	R.RTITTIAALVALAGVAYFAAVTWGVK.H	-1.83	3	2.066	0.59
	TSB2_30, 267	R.HNDMSDRGPDSMK.L	-0.48	2	1.663	0.663
44	OCAR_6562 phage head-tail adaptor putative	18.87
	TSB2_10, 265	R.LVLQRPIETADDQGGVVR.T	-0.39	3	2.044	0.712
45	OCAR_6159 hypothetical protein	39.47
	TSB3_25, 238	R.NETGRERNAPAAR.E	-1.36	2	1.557	0.638
46	OCAR_6493 glutathione-disulfide reductase	3.62
	TSB3_25, 314	R.TNVPHIYAVGDVTHR.F	-0.11	2	4.068	0.644
47	OCAR_5396 fumarate hydratase class I anaerobic (Fumarase)	7.3
	TSB1_40, 1134	K.TLAEAAFVDINHYLRPGHLAQLR.K	1.78	3	2.618	0.47
	TSB1_20, 644	R.YSQLAPISM#FEEK.N	-0.3	2	1.778	0.536
	TSB2_20, 635	R.YSQLAPISM#FEEK.N	-1.9	2	1.902	0.581
	TSB3_35, 1055	K.TLAEAAFVDINHYLRPGHLAQLR.K	1.35	3	2.919	0.491
	TSB3_20, 634	R.YSQLAPISM#FEEK.N	-1.2	2	1.684	0.633
48	OCAR_5876 antibiotic biosynthesis monooxygenase	31.63
	TSB3_20, 1301	-.MITEVVQVDIKPGQEKDFEQAVEMAQSIFK.R	0.81	3	4.555	0.504
49	OCAR_5345 conserved hypothetical protein	3.35
	TSB1_20, 475	K.GARAC*ESAPGSTNELFNWQK.L	-1.72	2	1.66	0.688
	TSB1_20, 472	K.GARAC*ESAPGSTNELFNWQK.L	-0.82	3	2.101	0.597
	TSB2_20, 468	K.GARAC*ESAPGSTNELFNWQK.L	-0.19	3	2.106	0.618
	TSB3_20, 469	K.GARAC*ESAPGSTNELFNWQK.L	-0.03	3	2.081	0.608
50	OCAR_6509 conserved domain protein	16.9
	TSB3_20, 266	R.ATIM#TTLVQR.M	0.72	2	1.669	0.589
51	OCAR_7645 RES domain superfamily	9.5
	TSB2_20, 374	-.M@PPAGFASRALALVDVAR.G	0.75	3	2.319	0.513
	TSB3_20, 385	-.M@PPAGFASRALALVDVAR.G	0.13	2	1.605	0.53
52	OCAR_4402 glutathione synthase	15.65
	TSB1_40, 654	K.AHGDVVFKPLYGHGGAAVFR.I	1.24	3	2.362	0.458
	TSB1_40, 660	K.AHGDVVFKPLYGHGGAAVFR.I	0.55	2	3.431	0.566
	TSB2_40, 609	K.AHGDVVFKPLYGHGGAAVFR.I	1.29	3	3.64	0.474
	TSB2_40, 614	K.AHGDVVFKPLYGHGGAAVFR.I	0.63	2	3.112	0.272
	TSB2_57, 731	R.KAHGDVVFKPLYGHGGAAVFR.I	-0.02	3	3.374	0.543
	TSB2_25, 543	R.DAPEKIFVMEFSDLM#APTLISRDK.E	-0.15	3	2.078	0.661
	TSB3_40, 594	K.AHGDVVFKPLYGHGGAAVFR.I	0.49	3	3.402	0.606
	TSB3_57, 681	R.KAHGDVVFKPLYGHGGAAVFR.I	1.28	3	3.851	0.583
53	OCAR_7000 choloylglycine hydrolase	4.02
	TSB1_20, 242	K.RDGAAIGRGPDK.A	-0.16	3	2.096	0.462
	TSB1_20, 243	K.RDGAAIGRGPDK.A	-0.05	2	1.572	0.575
54	OCAR_6885 glutaryl-CoA dehydrogenase (GCD)	11.72
	TSB1_20, 827	R.LMDEGKVTPEMVSIMKR.N	0.12	2	1.751	0.673
	TSB2_20, 635	K.QFGRPLAATQLVQK.K	-0.04	2	2.482	0.505
	TSB3_10, 159	K.GLSAPKIAGK.L	-0.05	2	1.888	0.002
	TSB3_20, 634	K.QFGRPLAATQLVQK.K	0.65	2	2.189	0.541
55	OCAR_6188 conserved hypothetical protein	8.33
	TSB1_15, 208	R.HLDLYDR.F	1.52	2	2.38	0.308
	TSB2_15, 190	R.HLDLYDR.F	0.64	2	2.272	0.294
	TSB2_20, 315	R.FGC*PGGHVQATFR.C	0.44	2	2.947	0.524
56	OCAR_5029 oxygen-independent coproporphyrinogen III oxidase	8
	TSB1_35, 270	R.AYC*ELVTNGDLPTR.K	0.56	3	2.631	0.509
	TSB1_35, 377	R.QKFSFLPDAEIAIEIDPR.R	-0.35	2	1.786	0.576
	TSB1_35, 273	R.AYC*ELVTNGDLPTR.K	-0.2	2	1.602	0.515
	TSB2_25, 247	R.AYC*ELVTNGDLPTR.K	1.43	2	2.007	0.492
	TSB3_35, 250	R.AYC*ELVTNGDLPTR.K	0.5	2	1.815	0.589
	TSB3_35, 251	R.AYC*ELVTNGDLPTR.K	0.33	3	2.615	0.439
57	OCAR_4063 50S ribosomal protein L28	24.74
	TSB1_30, 563	K.RRFLPNLCNVTLMSETLGQSVR.L	-0.28	3	2.032	0.553
58	OCAR_4525 DNA gyrase B subunit	3.08
	TSB1_40, 1079	K.VSGGLHGVGVSVVNALSSKLALR.I	0.47	2	1.93	0.668
	TSB3_40, 1022 - 1023	K.VSGGLHGVGVSVVNALSSKLALR.I	0.2	2	1.697	0.681
59	OCAR_5637 metallophosphoesterase	18.44
	TSB1_30, 479	R.GADSCGVVEMLIELGR.R	-1.09	3	2.018	0.485
	TSB2_20, 1352	R.INIDTRAFASGRLTC*IWLEGGNFGFV.	1.56	3	2.004	0.607
60	OCAR_4025 cation efflux system protein CusA	5.08
	TSB2_20, 1523	K.MMTVIAITAGLVPILWSTGTGSEVM#QR.I	-0.58	2	1.502	0.64
	TSB3_35, 1036	R.SALVAILM#LPVGILIAFAAM@K.A	-0.74	2	1.98	0.706
61	OCAR_4078 tyrosine recombinase XerD	8.54
	TSB1_35, 1059	K.ERLVPLNQSSREAM#TAYLAATEAAK.T	-0.35	3	2.789	0.691
	TSB2_35, 1033	K.ERLVPLNQSSREAM#TAYLAATEAAK.T	0.1	3	3.948	0.557
	TSB3_35, 1032	K.ERLVPLNQSSREAM#TAYLAATEAAK.T	0.42	3	4.024	0.595
62	OCAR_6243 exodeoxyribonuclease III	11.15
	TSB3_45, 326	R.PQLAGDPDDLHARFLEGVVSHKDGTFR.L	-1.42	3	2.145	0.566
63	OCAR_4199 conserved hypothetical protein	19.28
	TSB1_15, 400	R.GVTVADMLRALLER.E	-0.02	2	1.632	0.625
64	OCAR_4989 NADPH-dependent f420 reductase	7.37
	TSB3_10, 467	K.KWAAAGYKVLIGSR.S	0.67	2	1.715	0.643
65	OCAR_4341 thioredoxin	5
	TSB2_20, 592	R.SDAATHLLEIVKR.D	0.51	2	4.554	0.486
66	OCAR_5928 peptidase C14 caspase catalytic subunit p20	1.44
	TSB1_30, 261	R.VRLRVNETTK.G	0.32	3	2.027	0.001
67	OCAR_4879 antibiotic biosynthesis monooxygenase	18.92
	TSB2_20, 504	R.GPVAEDHQLYATHTIWASK.A	1.08	3	3.614	0.522
	TSB2_20, 1610	R.ETYLGELEGFIEFHLLR.G	0.78	3	2.625	0.391
	TSB3_20, 500	R.GPVAEDHQLYATHTIWASK.A	0.97	3	6.096	0.641
	TSB3_20, 1618	R.ETYLGELEGFIEFHLLR.G	0.48	3	2.85	0.365
	TSB3_20, 1620	R.ETYLGELEGFIEFHLLR.G	0.72	2	4.249	0.597
	TSB3_25, 350	R.GPVAEDHQLYATHTIWASK.A	0.64	3	5.324	0.608
68	OCAR_5969 tyrosyl-tRNA synthetase	4.56
	TSB2_20, 668	R.KLLDEATIASNIEGIKK.I	0.53	3	2.621	0.471
	TSB3_15, 262	K.LLDEATIASNIEGIKK.I	0.31	2	1.555	0.565
69	OCAR_7574 sigma-24	20.69
	TSB1_10, 240	R.SLLTALSGHLR.S	0.45	2	1.667	0.534
	TSB1_35, 1095	R.M#RLSLQYVKLEGLSVAEAADR.S	-1.37	3	2.124	0.533
70	OCAR_5658 ribosomal protein L3	7.82
	TSB3_15, 484	K.KMPGHM@GVDRITTLNLR.V	1.27	2	1.997	0.617
71	OCAR_7604 conserved hypothetical protein	10.53
	TSB1_15, 269	R.LQAAVVLFGLPKAEVVRR.L	-0.86	2	2.785	0.661
	TSB2_10, 265	R.LQAAVVLFGLPKAEVVRR.L	-0.52	3	2.472	0.672
	TSB2_10, 273	R.LQAAVVLFGLPKAEVVRR.L	-0.68	2	1.834	0.703
	TSB3_10, 286	R.LQAAVVLFGLPKAEVVRR.L	0.17	3	2.082	0.684
72	OCAR_4283 malonyl-CoA synthase	12.03
	TSB1_20, 300	R.GYVHIIGR.G	0.51	2	2.459	0.441
	TSB2_15, 452	R.LFISGSAPLLAETHR.E	0.8	2	2.122	0.462
	TSB2_20, 731	K.TKTEFREDGFFITGDLGK.I	1.06	2	3.831	0.581
	TSB3_20, 285	R.GYVHIIGR.G	0.7	2	2.647	0.394
	TSB3_35, 1088	R.VPGAVGFPLPGVTM@R.V	0.76	2	1.526	0.612
73	OCAR_4107 acetyl-CoA acetyltransferase (Acetoacetyl-CoA thiolase)	20.92
	TSB1_15, 173	R.HGATLEAMAK.L	0.33	2	3.691	0.609
	TSB1_20, 187	K.LRPAFEK.E	0.44	2	2.264	0.036
	TSB2_10, 555	R.TPVGSFNGAFATVPAHELGAVAIK.G	1.37	3	3.014	0.364
	TSB2_10, 566	R.AGIPVGSPAWGINQLC*GSGLR.A	0.7	2	2.874	0.555
	TSB2_15, 142	R.HGATLEAMAK.L	-1.06	2	2.518	0.377
	TSB2_15, 530	R.TPVGSFNGAFATVPAHELGAVAIK.G	0.67	3	4.956	0.589
	TSB2_20, 163	K.LRPAFEK.E	0.3	2	2.208	0.014
	TSB2_25, 337	K.GLATLCIGGGM@GIAMC*VER.D	-1.11	2	2.327	0.041
	TSB3_15, 540	R.TPVGSFNGAFATVPAHELGAVAIK.G	1.99	3	4.224	0.564
	TSB3_20, 173 - 174	K.LRPAFEK.E	1.43	2	2.504	0.049
	TSB3_40, 770	K.GLATLCIGGGMGIAM#CVER.D	-0.18	2	2.359	0.082
	TSB3_15, 158	R.HGATLEAMAK.L	-1.78	2	1.927	0.527
	TSB3_40, 770	K.GLATLCIGGGM#GIAMCVER.D	-0.18	2	2.167	0.325
74	OCAR_4985 bordetella uptake gene (bug) product superfamily	4.36
	TSB3_15, 311	R.YIAQGLSENLKR.T	-0.4	3	2.106	0.525
75	OCAR_4449 hypothetical protein	30.65
	TSB2_20, 832	R.EPDIRLC*AAQKIVGENSC.	-0.89	2	1.587	0.519
	TSB3_20, 838	R.EPDIRLC*AAQKIVGENSC.	-0.54	2	1.501	0.594
76	OCAR_6138 hypothetical protein	5.86
	TSB1_15, 151	K.AESYVEM@AVQK.Y	-0.69	2	1.542	0.51
77	OCAR_7143 membrane protein putative	6.02
	TSB1_25, 477	R.YQAAITAWVDARM@PAM#LKR.L	-0.25	3	2.721	0.638
	TSB1_25, 477	R.YQAAITAWVDARM#PAM@LKR.L	-0.25	3	2.274	0.67
	TSB3_25, 472	R.YQAAITAWVDARM@PAM#LKR.L	-0.11	3	2.067	0.712
78	OCAR_5306 adenosylhomocysteinase	12.5
	TSB1_15, 243	K.SKFDNLYGC*R.E	1.24	2	2.875	0.565
	TSB1_15, 448	K.WTNIKPQVDEITFPDGK.R	1.17	3	4.325	0.569
	TSB1_15, 449	K.WTNIKPQVDEITFPDGK.R	1.54	2	4.268	0.472
	TSB1_20, 1115	R.AEKGDTAFLDKPGSEEEEVFFALIK.K	1.14	3	3.975	0.423
	TSB2_15, 231	K.SKFDNLYGC*R.E	0.24	2	2.6	0.589
	TSB2_20, 622	K.WTNIKPQVDEITFPDGKR.M	0.93	3	3.808	0.47
	TSB3_15, 239	K.SKFDNLYGC*R.E	0.27	2	2.631	0.552
	TSB3_20, 628	K.WTNIKPQVDEITFPDGKR.M	0.04	2	4.343	0.622
79	OCAR_5152 Sel1 repeat family	20.99
	TSB1_15, 599	K.QAAEAGDGPAQDM@LSWM@LVEGQM#IPGDITDAK.R	0.36	3	2.167	0.647
	TSB1_25, 238	R.WLTLAAEGGDPIGQR.N	-1.74	2	1.943	0.623
	TSB3_25, 228	R.WLTLAAEGGDPIGQR.N	-0.89	2	2.035	0.592
80	OCAR_5565 peptidase S49	3.47
	TSB3_45, 345	R.ERFKAVM#GSENYK.G	0.24	2	1.895	0.554
81	OCAR_4498 tRNA pseudouridine synthase B (tRNA pseudouridine 55synthase) (Psi5	13.65
	TSB2_35, 413	R.LARGQAVLLRGR.D	0.42	2	1.771	0.595
	TSB2_35, 622	R.VGHAGTLDPLASGGLPIALGEATKTVPFVM@DGR.K	0.66	3	2.449	0.58
82	OCAR_5048 hypothetical protein	18.52
	TSB3_40, 640	-.MTGDPFFSSDNVVR.F	-1.37	2	1.624	0.665
83	OCAR_5041 2-dehydropantoate 2-reductase	12.58
	TSB2_30, 421	-.M@KIAVM#GAGAVGCYYGGM@LAR.A	0.48	2	2.015	0.658
	TSB2_40, 477	R.KAHVAAMAAQGGLR.F	-0.52	2	1.932	0.475
	TSB3_30, 429	-.M@KIAVM#GAGAVGCYYGGM@LAR.A	-0.64	3	2.443	0.576
	TSB3_30, 428	-.M@KIAVM#GAGAVGCYYGGM@LAR.A	-0.29	2	1.683	0.709
	TSB3_40, 457	R.KAHVAAMAAQGGLR.F	-0.68	2	1.737	0.526
84	OCAR_4483 2-polyprenylphenol 6-hydroxylase	7.06
	TSB1_25, 545	K.LGQFLATRPDVVGVVM@AR.D	-1.66	2	2.719	0.625
	TSB1_20, 543	K.TM#VVVEGVARAYDSK.L	0.01	2	1.652	0.638
	TSB3_25, 544	K.LGQFLATRPDVVGVVM@AR.D	0.29	3	2.969	0.226
	TSB3_15, 282	K.TM#VVVEGVARAYDSK.L	0.53	2	1.859	0.597
	TSB3_25, 542	K.LGQFLATRPDVVGVVM@AR.D	-1.62	2	2.359	0.646
85	OCAR_7436 transcriptional regulator LysR family	6.17
	TSB1_20, 1102	K.AGYMTIMPHFAM#LQEIK.A	-1.96	3	3.007	0.353
	TSB3_20, 1125	K.AGYMTIMPHFAM#LQEIK.A	-1.88	3	2.931	0.03
86	OCAR_5916 conserved hypothetical protein	18.4
	TSB2_35, 864	R.LAPIVM#IAVLVQLLAPIAM@M@R.V	-0.48	3	2.119	0.681
87	OCAR_7122 conserved hypothetical protein	4.33
	TSB1_15, 283	K.ITDTGSLRVR.A	-0.61	2	1.591	0.541
88	OCAR_5862 undecaprenyl-phosphate glucose phosphotransferase	2.96
	TSB3_15, 144	R.ALDTCAGLPKLGK.I	-0.8	2	1.507	0.529
89	OCAR_6643 protein Bll2403	11.11
	TSB1_10, 605	K.GIILLAAEGINGTVAGSAVAIDALM@K.Q	1.56	2	2.29	0.374
90	OCAR_7273 glyceraldehyde-3-phosphate dehydrogenase type I	26.27
	TSB1_20, 535	K.RVLVSAPADGADATIVYGVNHDK.L	0.89	3	5.638	0.614
	TSB1_20, 874	K.RTDIQVVAINDLAPVETNAHLLR.Y	0.95	3	5.571	0.599
	TSB2_10, 435	R.VPTPNVSVIDLK.I	1.17	2	2.192	0.35
	TSB2_20, 867	K.RTDIQVVAINDLAPVETNAHLLR.Y	-0.05	3	4.798	0.62
	TSB3_20, 526	K.RVLVSAPADGADATIVYGVNHDK.L	1.25	3	5.698	0.646
	TSB3_20, 876	K.RTDIQVVAINDLAPVETNAHLLR.Y	0.93	3	5.947	0.644
	TSB3_30, 321	K.VQGGNLVRVMSWYDNEWGFSNR.M	-1.79	2	1.504	0.489
91	OCAR_4862 DNA-binding response regulator	9.55
	TSB2_20, 530	R.LYAFGAEVESNTIEVHVSR.M	-1.13	2	1.743	0.613
92	OCAR_4572 AFG1-family ATPase	4.59
	TSB3_20, 1029 - 1030	K.TM#LM#DLFFQASTVVYK.R	-0.16	2	1.772	0.607
93	OCAR_6876 short-chain dehydrogenase/reductase SDR	8.73
	TSB2_25, 345	R.SRLEGGQLHALVNNAAISPK.G	0.82	3	2.944	0.324
	TSB3_25, 357	R.SRLEGGQLHALVNNAAISPK.G	0.67	3	3.799	0.506
94	OCAR_6171 hemimethylated DNA-binding region	11.01
	TSB3_15, 199	K.FHIGQIVRHR.V	0.82	1	1.125	0.63
95	OCAR_7059 hypothetical protein	16.46
	TSB1_20, 738	R.ITNIGHGYYAGPLYVAMR.E	1.14	3	4.141	0.601
	TSB1_20, 755	R.ITNIGHGYYAGPLYVAMR.E	1.14	2	2.48	0.46
	TSB1_15, 217	K.KLGGIFVNLMK.G	0.43	2	2.204	0.573
	TSB1_15, 289	K.KLGGIFVNLM@K.G	-0.56	2	1.99	0.572
	TSB2_10, 282	K.KLGGIFVNLM@K.G	-0.66	2	2.345	0.578
	TSB3_20, 737	R.ITNIGHGYYAGPLYVAMR.E	1.27	3	3.297	0.479
	TSB3_15, 214	K.KLGGIFVNLMK.G	0.24	2	1.638	0.661
	TSB3_10, 302	K.KLGGIFVNLM@K.G	-0.56	2	1.562	0.618
	TSB3_15, 339	R.IGTPSPGGSGEKM#LGVLAK.E	-0.8	2	1.695	0.68
96	OCAR_6707 conserved hypothetical protein	16.2
	TSB2_40, 1223	R.PGSLGPDFWPKITIGMM@ALIC*LIEIVR.R	-1.3	3	2.007	0.602
	TSB3_40, 1214	R.PGSLGPDFWPKITIGMM@ALIC*LIEIVR.R	-1.71	3	2.03	0.53
97	OCAR_5054 Cof protein	17.23
	TSB2_20, 603	K.VVGVSDDFELLAAC*EPEMK.A	-0.24	2	1.785	0.699
	TSB3_20, 1497	R.LEIPLKDVATIGDMVNDLPMFLK.S	1.12	2	1.547	0.569
98	OCAR_5464 high-affinity branched-chain amino acid transport ATP-binding prote	11.87
	TSB1_20, 1068	R.ARYWLDRIGLTAR.A	-0.27	2	1.507	0.462
	TSB3_00, 311	R.FGGIVAVNDLSFDVRR.G	0.64	2	1.942	0.677
99	OCAR_5713 S-(hydroxymethyl)glutathione dehydrogenase/class III alcohol dehydr	23.73
	TSB1_20, 402	R.FGMTHFVNPK.E	1.53	3	2.473	0.476
	TSB1_25, 316	K.KGDHVIPLYTPEC*R.Q	-0.01	2	3.196	0.61
	TSB1_40, 923	R.FSFEGKPVHHYM#GTSTFANYTVLPEIAVAK.I	0.76	3	4.99	0.682
	TSB1_40, 970	R.FSFEGKPVHHYMGTSTFANYTVLPEIAVAK.I	1.87	3	4.253	0.456
	TSB2_25, 295	K.KGDHVIPLYTPEC*R.Q	0.78	3	3.929	0.352
	TSB2_40, 879	R.FSFEGKPVHHYM#GTSTFANYTVLPEIAVAK.I	0.66	3	5.477	0.568
	TSB2_40, 915	R.FSFEGKPVHHYMGTSTFANYTVLPEIAVAK.I	1.01	3	3.622	0.42
	TSB2_10, 571	R.ATQGQGLMPDGTSR.F	-1.34	2	1.708	0.645
	TSB3_25, 309	K.KGDHVIPLYTPEC*R.Q	0.38	3	3.274	0.393
	TSB3_30, 454	K.IVDWYM#QGKIQIDPM@ITHVM#PLTDINK.A	1.44	3	2.225	0.001
	TSB3_40, 862	R.FSFEGKPVHHYM#GTSTFANYTVLPEIAVAK.I	0.72	3	5.364	0.64
	TSB3_40, 907	R.FSFEGKPVHHYMGTSTFANYTVLPEIAVAK.I	0.69	3	5.706	0.675
	TSB3_10, 592	R.ATQGQGLMPDGTSR.F	-1.11	2	1.789	0.659
100	OCAR_6684 OmpA domain protein transmembrane region-containing protein	16.53
	TSB1_10, 464	R.LGYTWGPGM#IYAK.G	0.4	2	3.963	0.572
	TSB1_20, 742	R.TALTFGTLPSTVSYRDDLHTVK.A	0.83	2	2.982	0.365
	TSB1_20, 744	K.AGINYHFNWGGPVVAR.Y	1	2	4.137	0.461
	TSB1_20, 747	K.AGINYHFNWGGPVVAR.Y	0.93	3	4.846	0.607
	TSB1_25, 460	K.AGINYHFNWGGPVVAR.Y	1.22	3	2.912	0.387
	TSB2_10, 439	R.LGYTWGPGM#IYAK.G	1.39	2	3.553	0.581
	TSB2_20, 735	R.TALTFGTLPSTVSYRDDLHTVK.A	1.91	2	2.502	0.259
	TSB2_20, 738	K.AGINYHFNWGGPVVAR.Y	1.14	3	4.409	0.504
	TSB2_20, 740	K.AGINYHFNWGGPVVAR.Y	-0.13	2	4.226	0.449
	TSB3_10, 388	K.IEYQYYDFDR.T	1.19	2	2.351	0.503
	TSB3_20, 726	R.TALTFGTLPSTVSYRDDLHTVK.A	0.65	3	3.267	0.456
	TSB3_20, 733	R.TALTFGTLPSTVSYRDDLHTVK.A	0.36	2	3.175	0.328
	TSB3_20, 734	K.AGINYHFNWGGPVVAR.Y	1.31	3	4.582	0.507
	TSB3_20, 736	K.AGINYHFNWGGPVVAR.Y	0.03	2	3.082	0.495
101	OCAR_6297 polysaccharide deacetylase	7.01
	TSB3_30, 436	R.NVAMWSCDVDSFDFKARNAK.K	-1.14	3	2.198	0.587
102	OCAR_4863 hypothetical Cytosolic Protein	17.97
	TSB2_25, 339	R.ARREPAASGMIEPSSLPPVDR.E	-0.54	2	1.78	0.687
103	OCAR_5544 hypothetical protein	23.61
	TSB1_15, 320	R.QTKADKQM@ALMIAVR.D	-1.65	3	2.083	0.568
104	OCAR_6974 double-transmembrane region	3.61
	TSB3_45, 618	K.NGGTVLFDTRDAIDAPPTSNGEAQTPGM#MALR.R	1.02	3	2.209	0
105	OCAR_5459 peptidase S58 DmpA	12.28
	TSB3_20, 1241	R.VPIVPGAVVFDLLNGGNKK.W	0.83	3	3.134	0.506
	TSB3_20, 929	R.GVYEAHALPFADTLPAWR.D	-0.12	2	1.569	0.615
106	OCAR_6526 2-hydroxy-3-oxopropionate reductase	34.8
	TSB1_10, 285	R.YLDAPVSGGEVGAK.A	0.72	2	4.385	0.641
	TSB1_15, 73	R.ILEVHGER.M	0.68	2	2.697	0.466
	TSB1_15, 192	K.AWDHSAMVK.A	1.07	3	3.463	0.433
	TSB1_15, 195	K.AWDHSAMVK.A	0.59	2	2.343	0.06
	TSB1_15, 223	K.ALELM#ANHPVAGK.K	0.6	3	2.5	0.436
	TSB1_15, 224	K.ALELM#ANHPVAGK.K	0.26	2	3.828	0.565
	TSB1_15, 284 - 285	K.ALELMANHPVAGK.K	-0.58	2	3.407	0.133
	TSB2_10, 331	K.IVVDM#SSISPIETK.K	1.08	2	3.048	0.474
	TSB2_15, 67	R.ILEVHGER.M	0.14	2	2.673	0.53
	TSB2_15, 179	K.AWDHSAMVK.A	0.32	2	2.4	0.253
	TSB2_15, 210	K.ALELM#ANHPVAGK.K	0.4	3	2.58	0.443
	TSB2_15, 215	K.ALELM#ANHPVAGK.K	-0.36	2	3.472	0.529
	TSB2_15, 272	K.ALELMANHPVAGK.K	0.37	2	3.742	0.535
	TSB2_20, 1086	K.AASLTIMVGGHAEDFATVKPYFDLMGK.N	0.62	3	4.711	0.567
	TSB2_20, 1243	K.NADIIIIMVPDTPHVDSVLFGENGVAESLGK.G	1.68	3	4.522	0.567
	TSB2_25, 130	K.ALELM#ANHPVAGKK.	0.14	2	2.132	0.44
	TSB2_25, 244	K.ALELMANHPVAGKK.	1.3	3	2.775	0.397
	TSB3_00, 213	R.YLDAPVSGGEVGAK.A	0.79	2	3.701	0.557
	TSB3_00, 277	K.IVVDM#SSISPIETK.K	1.63	2	2.881	0.655
	TSB3_10, 275	R.YLDAPVSGGEVGAK.A	0.21	2	3.728	0.587
	TSB3_15, 216 - 218	K.ALELM#ANHPVAGK.K	1.03	2	3.732	0.511
	TSB3_15, 279	K.ALELMANHPVAGK.K	-0.06	2	4.513	0.516
	TSB3_20, 1113	K.AASLTIMVGGHAEDFATVKPYFDLMGK.N	1.39	3	3.251	0.536
	TSB3_25, 258	K.ALELMANHPVAGKK.	-0.51	2	2.619	0.381
	TSB3_15, 187	K.AWDHSAMVK.A	1.1	2	2.168	0.385
107	OCAR_4980 acetyl-CoA acetyltransferase	3.86
	TSB1_20, 644	R.PVISNLYAM#C*AM#R.H	0.72	2	1.65	0.607
	TSB2_20, 635	R.PVISNLYAM#C*AM#R.H	-0.87	2	1.87	0.623
108	OCAR_5983 DedA	8.99
	TSB1_15, 284 - 285	K.GSVKRM@WPLSR.Y	1.42	2	1.635	0.567
	TSB1_20, 759	K.RM#WPLSRYPEM#LPR.A	1.06	2	1.805	0.682
109	OCAR_7253 protein TolA	3.85
	TSB3_20, 196	R.RAIIEC*QPYK.L	-1.06	2	1.559	0.608
110	OCAR_7094 sensor protein FixL	2.76
	TSB2_30, 267	R.FLSLLDPEDRER.T	-0.63	2	1.813	0.601
111	OCAR_4919 diguanylate cyclase	7.1
	TSB2_20, 498	R.YGGEEFALLLPDTELDDAM@R.I	-0.45	3	2.943	0.225
	TSB3_20, 497	R.YGGEEFALLLPDTELDDAM@R.I	0.67	2	2.818	0.349
	TSB3_10, 250	R.IAKSIAQSSRR.P	0.44	2	1.79	0.573
112	OCAR_4495 superoxide dismutase [Mn] (General stress protein 24)(GSP24)	34.3
	TSB1_20, 854	K.LPPLPYATNVLEPHIDAK.T	-0.03	2	4.486	0.49
	TSB1_20, 870	K.LPPLPYATNVLEPHIDAK.T	1.45	3	3.407	0.393
	TSB1_35, 185	K.HHGAYVANM#NNFAK.T	1.32	3	3.954	0.256
	TSB1_35, 187	K.HHGAYVANM#NNFAK.T	0.24	2	2.419	0.417
	TSB1_35, 288	K.HHGAYVANMNNFAK.T	0.87	3	3.751	0.539
	TSB1_35, 292	K.HHGAYVANMNNFAK.T	0.31	2	2.965	0.474
	TSB2_20, 847	K.LPPLPYATNVLEPHIDAK.T	1.22	3	4.308	0.555
	TSB2_20, 850	K.LPPLPYATNVLEPHIDAK.T	1.43	2	4.401	0.6
	TSB2_25, 560	R.NNLGGHANHTMFWEIM#GPNGGAPEGEVLAAINR.D	1.75	3	5.028	0.032
	TSB2_35, 174	K.HHGAYVANM#NNFAK.T	0.71	3	3.546	0.24
	TSB2_35, 274	K.HHGAYVANMNNFAK.T	1.54	2	3.031	0.478
	TSB2_35, 275	K.HHGAYVANMNNFAK.T	0.78	3	4.106	0.521
	TSB2_25, 560	R.NNLGGHANHTM#FWEIMGPNGGAPEGEVLAAINR.D	1.75	3	4.87	0.528
	TSB3_15, 580	K.AWWNVVNWQK.I	0.41	2	2.982	0.51
	TSB3_20, 850	K.LPPLPYATNVLEPHIDAK.T	0.65	3	4.124	0.528
	TSB3_20, 858	K.LPPLPYATNVLEPHIDAK.T	0.08	2	4.39	0.644
	TSB3_25, 582	R.NNLGGHANHTMFWEIM#GPNGGAPEGEVLAAINR.D	0.56	3	4.994	0.067
	TSB3_35, 167	K.HHGAYVANM#NNFAK.T	-0.28	3	4.207	0.368
	TSB3_35, 267	K.HHGAYVANMNNFAK.T	1.61	2	2.882	0.323
	TSB3_25, 582	R.NNLGGHANHTM#FWEIMGPNGGAPEGEVLAAINR.D	0.56	3	4.662	0.567
113	OCAR_7151 ribosomal protein L25 Ctc-form	15.83
	TSB1_15, 437	K.LEINNSVHLNDVALPK.G	1.31	2	3.52	0.575
	TSB2_15, 680	R.DYALDPVKDFPLHVDFLR.L	1.37	3	5.427	0.684
	TSB3_15, 684	R.DYALDPVKDFPLHVDFLR.L	0.81	3	5.154	0.685
114	OCAR_4907 hypothetical protein	40
	TSB3_35, 436	-.M#DWLGELPPAHLAM@K.D	-1.17	3	2.035	0.568
115	OCAR_5498 twin-arginine translocation pathway signal	28.69
	TSB2_20, 1120	R.VAELQGLMAKAETGFAGSLMSGLAYQSEFVTAR.G	-1.31	3	2.852	0.339
116	OCAR_5208 3-ketoacyl-CoA thiolase (Beta-ketothiolase) (Acetyl-CoA acyltransfe	3.75
	TSB3_35, 648	K.LRPSYFKPIIGLER.G	0.16	2	2.485	0.553
117	OCAR_4658 extracellular solute-binding protein family 3	13.6
	TSB1_15, 269	R.YFGEGIGIGVRKGNDLLR.Q	1.26	2	2.17	0.669
	TSB2_10, 273	R.YFGEGIGIGVRKGNDLLR.Q	1.44	2	1.862	0.688
	TSB3_30, 426	R.ALC*EEIKVPCTIQMR.R	1.81	3	2.03	0.518
	TSB3_10, 288	R.YFGEGIGIGVRKGNDLLR.Q	1.52	2	1.768	0.728
118	OCAR_4741 hypothetical protein	10.53
	TSB2_15, 530	R.LARPYLQHQGGGLIGQFLGAEK.A	1.64	3	2.039	0.627
119	OCAR_4080 pollen allergen Poa pIX/Phl pVI C-	4.02
	TSB2_30, 339	K.PIPEKLLSDMEAKNM@DK.G	-0.79	2	1.628	0.002
	TSB2_30, 341	K.PIPEKLLSDM#EAKNM@DK.G	-1.66	2	2.193	0.311
	TSB2_25, 519	K.PIPEKLLSDMEAKNMDK.G	0.64	2	2.068	0.606
120	OCAR_6338 30S ribosomal protein S6 (RRP-S6)	15.97
	TSB3_30, 610	R.KAHFVLLNIDGPATIVAEVER.Q	-1.33	2	2.564	0.502
121	OCAR_5887 ATP-dependent protease La	5.47
	TSB1_30, 299	R.IVEYLAVQSRANK.L	-1.39	2	1.739	0.658
	TSB2_30, 267	R.IVEYLAVQSRANK.L	-1.7	2	1.831	0.566
	TSB2_15, 431	R.QMSPM#SAEATVVRNYLDWLLSIPWGK.K	-1.79	3	2.078	0.637
	TSB3_30, 273	R.IVEYLAVQSRANK.L	-1.76	2	1.571	0.687
122	OCAR_4699 biotin synthase	6.34
	TSB3_15, 535	K.ELGMETC*ATLGM@LTREQADK.L	1.71	2	1.79	0.572
123	OCAR_5756 response regulator/ggdef domain protein	8.75
	TSB1_20, 827	R.NVPLLALSNADNNVQLLR.G	0.03	2	2.091	0.614
	TSB1_20, 1023	R.YLEGHLATLAEQAAVRGK.P	0.17	2	1.728	0.692
124	OCAR_6585 conserved hypothetical protein	7.94
	TSB2_35, 274	R.KVIELDLM@TPQQK.A	0.42	2	1.552	0.532
125	OCAR_4098 peptide chain release factor 1	6.15
	TSB2_15, 406	K.NRASAM#NILRSR.I	-0.6	3	3.44	0.147
	TSB2_20, 632	K.NRASAM#NILRSR.I	-0.55	3	2.865	0.122
	TSB2_15, 455	R.ITHIPTGIVVM#M@QDSRSQHK.N	-1.17	2	1.579	0.708
	TSB3_20, 633	K.NRASAM#NILRSR.I	-0.34	3	2.891	0.134
126	OCAR_7073 flagellar protein export ATPase FliI	4.99
	TSB2_25, 339	R.VGEPLDLGVRALNTFLTC*CR.G	1.47	2	1.54	0.711
127	OCAR_7377 Flp pilus assembly protein CpaB	12.5
	TSB1_30, 343	K.SNGSGFMAAILPSGM@R.A	-0.14	2	1.764	0.629
	TSB3_45, 345	R.GVDREIYNCTSSCK.K	0.31	2	1.765	0.615
128	OCAR_5869 O-acetylhomoserine (thiol)-lyase (O-acetylhomoserinesulfhydrylase)	20.42
	TSB1_20, 651	K.HPAVSWVNYASLPGDR.Y	0.59	3	3.069	0.424
	TSB1_20, 655	K.HPAVSWVNYASLPGDR.Y	0.61	2	3.859	0.635
	TSB1_25, 276	R.SLIIHPASTTHSQLTDEQK.I	0.52	3	3.407	0.5
	TSB1_25, 289	R.SLIIHPASTTHSQLTDEQK.I	0.35	2	4.469	0.649
	TSB1_25, 362	R.YPLLTEPRPEYHGIR.M	0.26	3	2.713	0.289
	TSB1_35, 470	R.RLYGGSINQFTHAYK.N	0.76	3	4.054	0.392
	TSB1_10, 595	K.EDLIADLDQAMNA.	-1.11	2	1.554	0.684
	TSB2_25, 263	R.SLIIHPASTTHSQLTDEQK.I	0.64	2	4.052	0.532
	TSB2_25, 264	R.SLIIHPASTTHSQLTDEQK.I	0.37	3	3.6	0.553
	TSB2_35, 442	R.RLYGGSINQFTHAYK.N	1.25	3	3.566	0.423
	TSB2_10, 571	K.EDLIADLDQAMNA.	-1.31	2	1.6	0.645
	TSB3_20, 642	K.HPAVSWVNYASLPGDR.Y	-0.03	2	3.148	0.548
	TSB3_25, 273	R.SLIIHPASTTHSQLTDEQK.I	0.74	3	4.731	0.68
	TSB3_25, 278	R.SLIIHPASTTHSQLTDEQK.I	1.49	2	4.624	0.646
	TSB3_35, 436	R.RLYGGSINQFTHAYK.N	0.78	3	4.473	0.525
	TSB3_10, 592	K.EDLIADLDQAMNA.	-1.09	2	2.138	0.621
129	OCAR_5319 ADP-glyceromanno-heptose 6-epimerase	10.12
	TSB1_20, 908	R.LSGVIHM#GAISATTATDGDLVFETNYRLSM@R.L	1.71	3	2.013	0.532
130	OCAR_7204 pseudouridine synthase Rsu	5.19
	TSB3_20, 300	R.LDELKNGVEVDGVK.Y	-1.01	2	1.713	0.636
	TSB3_20, 1073	R.EVRNVM#AHLGLEVNRLIR.V	0.02	3	2.012	0.654
131	OCAR_5524 single-stranded DNA-binding protein (SSB) (Helix-destabilizingprote	7.45
	TSB1_10, 257	R.VVIFNEGLAK.V	-0.74	2	1.572	0.626
132	gi|47177082|ref|YP_015693.1| VirB11-like protein [Oligotropha carboxidovorans	13.12
	TSB1_15, 451	R.M#IRHAVSSRM#NIVVSGGTGTGK.T	0.31	3	3.083	0.242
	TSB1_15, 371	R.IIVGEVRDGAALTLLK.A	1.34	2	1.99	0.547
	TSB2_15, 440	R.M#IRHAVSSRM#NIVVSGGTGTGK.T	0.46	3	2.662	0.013
133	OCAR_6403 cadmium-translocating P-type ATPase	1.92
	TSB3_35, 547	R.VEGM#DC*ASC*AVK.I	1.57	2	1.52	0.634
134	OCAR_5205 4-carboxymuconolactone decarboxylase (CMD)	12.95
	TSB2_30, 283	R.KTRSM#INIAMLTALNK.P	0.55	2	1.775	0.734
	TSB3_30, 252	R.SM@INIAM@LTALNK.P	0.27	2	1.559	0.564
135	OCAR_5630 protein of unknown function putative	3.53
	TSB1_15, 385	R.EDSVNC*PM#ASITK.R	1.58	2	1.759	0.492
	TSB1_25, 340	K.RIPKHGM#LDPR.N	-0.42	2	1.936	0.444
	TSB2_25, 319	K.RIPKHGM#LDPR.N	-0.98	2	2.122	0.478
136	gi|47177028|ref|YP_015639.1| [Ni/Fe] hydrogenase maturation protein [Oligotro	8.26
	TSB1_25, 320	R.RYRYPFTNCTHCGPR.L	-0.41	2	1.512	0.531
	TSB2_15, 360	R.LGCFPSVAMPGGAR.A	-0.04	2	1.593	0.502
	TSB3_15, 458	K.PCTTLDAMMRSGTNAPVASSCGR.L	-0.03	3	2.276	0.504
	TSB3_35, 739	R.LGC*FPSVAMPGGARASREPWR.N	1.26	2	1.522	0.695
	TSB3_20, 344	K.PCTTLDAMM#R.S	-0.45	2	1.56	0.493
137	OCAR_7047 cellulose synthesis regulatory protein	6.3
	TSB1_20, 535	K.LPARTVAVTAGVSIALMAVPM@LR.G	-0.24	3	2.178	0.616
	TSB1_20, 535	K.LPARTVAVTAGVSIALM#AVPM#LR.G	-0.23	3	2.166	0.638
	TSB1_20, 535	K.LPARTVAVTAGVSIALM@AVPMLR.G	-0.24	3	2.006	0.724
138	OCAR_6710 sulfoacetaldehyde acetyltransferase	17.77
	TSB1_20, 336	K.LDAPVC*NNYQHNDSFPGSHR.L	0.18	3	2.977	0.351
	TSB1_25, 340	K.RLSAPAQLNIPR.D	-0.47	2	3.157	0.386
	TSB1_20, 907	R.DPSRVAETLNRVIMK.A	0.22	2	1.706	0.73
	TSB2_15, 316	R.IGLTKPVTVGIC*GDAK.Q	1.55	3	3.307	0.341
	TSB2_20, 1583	K.GITTFIEVLLNQELGEPFRR.D	0.77	3	2.54	0.443
	TSB2_25, 319	K.RLSAPAQLNIPR.D	-1.03	2	2.859	0.258
	TSB3_10, 275	-.M#KM@TTEEAFVK.V	0.26	2	1.538	0.642
139	OCAR_7162 two-component hybrid sensor and regulator	7.58
	TSB2_15, 390	K.RC*LANLVSNAAR.H	1.71	3	2.204	0.502
	TSB2_20, 942	R.FKLELALLGDAPEAEGMRK.D	-0.47	2	1.964	0.632
	TSB3_15, 404	K.RC*LANLVSNAAR.H	1.58	3	2.393	0.487
140	OCAR_6982 nudix hydrolase	20
	TSB2_35, 622	R.VFLVKHSYVSGWHLPGGGVETGETILASLAR.E	-0.38	3	2.874	0.476
141	OCAR_6012 type I secretion membrane fusion protein HlyD	6.47
	TSB2_20, 299	K.VVPEIEM@LRLQR.Q	-0.94	2	1.783	0.618
	TSB2_20, 470	R.SQAEEDLAKSR.A	-0.08	2	2.167	0.475
	TSB3_20, 476	R.SQAEEDLAKSR.A	-0.87	2	2	0.508
142	OCAR_6628 alcohol dehydrogenase	8.91
	TSB2_30, 275	K.TLNEIYASLMQRAWMGIDYALR.R	-1.43	2	1.513	0.539
	TSB3_20, 1265	K.PIIAPHYLTTDEDRRVAADAIR.V	0.81	2	1.894	0.001
143	OCAR_6931 MFS permease	4.66
	TSB1_15, 516	-.M#RAGTIMTAFALDTSDDR.K	-0.42	2	1.533	0.733
	TSB2_15, 504	-.M#RAGTIMTAFALDTSDDR.K	-0.14	2	1.766	0.688
	TSB3_15, 512	-.M#RAGTIMTAFALDTSDDR.K	-0.86	2	1.796	0.705
144	OCAR_7620 hypothetical protein	5.26
	TSB2_20, 844	R.SVDPFGAFLTGLEATGIPR.L	0.82	2	1.78	0.672
145	OCAR_7007 conserved hypothetical protein	29.79
	TSB3_20, 541	K.KM@FLAAAAAAVLAAASVVAPAPANAR.N	-0.37	3	2.73	0.343
146	OCAR_4835 conserved hypothetical protein	7.14
	TSB1_40, 516	R.NRM@LEREDER.G	0.56	2	1.565	0.468
147	OCAR_6452 multidrug resistance protein MdtB (Multidrug transporter mdtB)	3.52
	TSB1_45, 663	R.LEKGLPPAVNVTIMSDRTQTIR.A	0.63	2	1.545	0.603
	TSB3_10, 352	R.LFLQASQDVR.L	1.73	2	2.222	0.269
148	OCAR_5471 xanthine dehydrogenase accessory factor	3.36
	TSB3_10, 190	K.YLRMGR.S	1.89	1	1.117	0.554
149	OCAR_5250 hypothetical ABC transporter ATP-binding protein YadG	6.81
	TSB3_30, 429	R.VGVINKGEIVLVEDKATLM#R.K	-1.85	3	2.105	0.659
150	OCAR_6972 ATPase associated with various cellular activities AAA_3	5.71
	TSB1_20, 1518	R.RLPVGDSVVEAILTLVR.S	1.88	3	2.679	0.348
151	OCAR_4617 two component transcriptional regulator LuxR family	6.19
	TSB2_10, 521	K.MDAETTADLVR.Y	1.03	1	1.861	0.296
152	OCAR_4218 ParB domain protein nuclease	4.64
	TSB1_20, 1306	K.RAVFVSIDAYQAAGGC*ILR.D	2	3	2.584	0.51
	TSB2_15, 207	R.RGLIQSIHVR.P	-0.44	2	1.823	0.503
153	OCAR_6469 lipid A biosynthesis acyltransferase	8.06
	TSB1_30, 471	R.AIQSIRAINMGEMIANTHDAPVR.I	0.37	3	2.013	0.494
154	OCAR_7144 excinuclease ABC subunit B	3.87
	TSB1_15, 224	K.AITGKAGAYTGTKK.Y	0.2	2	1.508	0.61
	TSB2_35, 1552	K.PQAIYGTSATIPTLDPELAK.Q	0.11	3	2.119	0.001
	TSB3_15, 216 - 218	K.AITGKAGAYTGTKK.Y	0.97	2	1.825	0.515
155	OCAR_5812 uracil-DNA glycosylase superfamily	25.42
	TSB1_15, 244	R.AAPFKHGGEFQHGALR.V	1.27	2	1.545	0.622
	TSB2_45, 345	R.YNTNTGVLTPAMFRAVFASVRDYLDR.	-1.01	3	2.367	0.654
156	OCAR_4540 sulfite reductase [NADPH] flavoprotein alpha-component	1.8
	TSB2_20, 344	R.RFEELGAQR.I	0.7	2	2.298	0.345
	TSB3_20, 341	R.RFEELGAQR.I	0.68	2	2.963	0.309
157	OCAR_4050 glyoxalase family protein	12.5
	TSB2_10, 331	R.VLGM#TRAVFDPGAGK.A	1.08	2	1.604	0.506
158	OCAR_7676 carbohydrate-selective porin OprB	6.67
	TSB1_15, 592	K.VTLDYQLIVNPAYNR.D	0.59	2	1.569	0.593
	TSB1_20, 874	R.M#GGFQDAIQLAALNGGPADITAVRR.Y	1.04	3	2.03	0.636
159	OCAR_5240 DNA ligase NAD-dependent	5.52
	TSB1_20, 682	R.HAVPM@LSLGNAFSDEEVAEFVAR.V	-1.67	2	2.244	0.064
	TSB2_20, 592	K.RLALEIAMHDER.Y	-0.43	2	2.343	0.497
160	OCAR_3756 acyltransferase 3	2.66
	TSB2_15, 278	R.VNWSGLQC*R.I	-1.3	2	1.602	0.503
161	OCAR_7454 putative sensor histidine kinase	6.79
	TSB2_10, 469	R.RLFSTAHQDLARELVR.L	0.35	3	2.211	0.486
	TSB3_10, 492	R.RLFSTAHQDLARELVR.L	0.58	2	2.529	0.643
	TSB3_35, 1370	R.HEAGERLSAAGIDLDWPIAANDDSDTPLDYR.V	-0.14	3	2.073	0.564
162	OCAR_4411 conserved hypothetical protein	4.04
	TSB1_35, 381	R.DVKMTNNEPLR.I	1.26	2	1.675	0.522
163	gi|47176980|ref|YP_015591.1| S-layer RTX protein [Oligotropha carboxidovorans	10.32
	TSB3_15, 386	K.PVTM@KSM#AGLTTIR.S	0.23	2	1.503	0.592
164	OCAR_4212 conserved hypothetical protein	10.12
	TSB3_20, 941	R.KAMGDLLGHAVRIGVPGDVM#AAGEGIETM@LSLR.Q	0.33	3	2.918	0.296
165	OCAR_7116 adenylosuccinate synthetase	4.23
	TSB3_30, 224	R.FQGGHNAGHTLVINGK.T	0.42	2	3.223	0.59
166	OCAR_4155 ATP-dependent endonuclease family protein	9.59
	TSB1_15, 323	K.PNAALTPAATEK.L	0.87	2	1.581	0.528
	TSB2_15, 311	K.PNAALTPAATEK.L	0.54	2	1.528	0.513
	TSB3_10, 348	K.LGGTGAVEM@WQDTLAR.L	-1.96	2	1.735	0.496
	TSB3_25, 482	R.RPVIDEHDFHCGKYLDDDGAPIEVR.I	-1.8	3	2.148	0.5
167	gi|47177059|ref|YP_015670.1| hypothetical protein pHCG3_p105 [Oligotropha car	16.67
	TSB2_30, 427	R.YYRHCSERIPSCDAGDASDR.K	1.63	3	2.194	0.529
168	OCAR_5359 conserved hypothetical protein	30.32
	TSB1_10, 184	K.LTFNETGK.S	0.9	2	2.169	0.52
	TSB1_10, 260	K.LGLSAAAANTATR.T	0.25	2	3.749	0.48
	TSB1_10, 320	K.VGGAPVQDAAALANR.A	1.69	2	5.125	0.7
	TSB1_10, 412	K.SVANQALQAAVGYSSK.S	0.56	2	4.729	0.644
	TSB1_10, 509	R.SQASALGSNLSIVQIR.Q	1.43	2	3.167	0.37
	TSB1_10, 540	K.VNTALDNPTNYFTAASLDNR.A	0.18	2	4.589	0.688
	TSB1_10, 567	K.LSANNLLATIDGQGK.L	0.85	2	2.851	0.561
	TSB1_10, 632	R.QNLLSLQSTADLLATTQNR.L	1.22	2	4.245	0.669
	TSB1_10, 649	R.TSTTPLGGTTLHFDAIGDGQAVDITFGDGTGGTVK.S	1.12	3	2.755	0.452
	TSB1_15, 459	K.KVNTALDNPTNYFTAASLDNR.A	0.44	3	3.262	0.268
	TSB1_15, 463	K.KVNTALDNPTNYFTAASLDNR.A	1.25	2	5.044	0.625
	TSB2_10, 242	K.LGLSAAAANTATR.T	0.33	2	3.772	0.447
	TSB2_10, 297	K.VGGAPVQDAAALANR.A	0.9	2	4.254	0.66
	TSB2_10, 481	R.SQASALGSNLSIVQIR.Q	0.59	2	3.606	0.502
	TSB2_10, 541 - 542	K.LSANNLLATIDGQGK.L	1.2	2	3.181	0.506
	TSB2_10, 642	R.TSTTPLGGTTLHFDAIGDGQAVDITFGDGTGGTVK.S	-0.3	3	2.723	0.325
	TSB2_15, 450	K.KVNTALDNPTNYFTAASLDNR.A	1.31	3	4.718	0.469
	TSB2_15, 455	K.KVNTALDNPTNYFTAASLDNR.A	-0.14	2	5.105	0.666
	TSB2_20, 942	R.QNLLSLQSTADLLATTQNR.L	0.54	2	4.019	0.51
	TSB3_00, 316	K.SVANQALQAAVGYSSK.S	0.21	2	4.442	0.519
	TSB3_00, 325	K.SAISATITGATAEDLR.G	0.36	2	4.531	0.643
	TSB3_10, 188	K.LTFNETGK.S	0.51	2	2.274	0.509
	TSB3_10, 250	K.LGLSAAAANTATR.T	0.48	2	4.086	0.443
	TSB3_10, 310	K.VGGAPVQDAAALANR.A	0.42	2	4.507	0.652
	TSB3_10, 424	K.SVANQALQAAVGYSSK.S	0.8	2	3.437	0.599
	TSB3_10, 494	R.SQASALGSNLSIVQIR.Q	0.62	2	4.535	0.584
	TSB3_10, 562	K.LSANNLLATIDGQGK.L	0.72	2	4.332	0.581
	TSB3_10, 659	R.TSTTPLGGTTLHFDAIGDGQAVDITFGDGTGGTVK.S	1.25	3	3.391	0.414
	TSB3_15, 458	K.KVNTALDNPTNYFTAASLDNR.A	0.87	3	4.044	0.437
169	OCAR_7349 siroheme synthase	2.95
	TSB3_15, 323	K.QATRITFLTAHK.T	1.38	2	1.518	0.634
170	OCAR_5099 diguanylate cyclase/phosphodiesterase	2.93
	TSB2_30, 544	R.AGGSIVFYEAEMDQQIRDRR.A	-0.85	2	1.615	0.002
171	OCAR_5109 PAS/PAC sensor signal transduction histidine kinase	6.54
	TSB1_20, 1102	R.GFGAPLGGLMTC*GCAKVSLR.G	0.01	3	4.103	0.183
	TSB1_20, 743	R.DTGQGM@NDNEIAAAM@APFR.T	0.07	3	2.916	0.273
	TSB1_20, 1102	R.GFGAPLGGLMTCGC*AKVSLR.G	0.01	3	3.354	0.267
	TSB2_10, 491	R.YIDYM@KDIR.A	-0.74	2	2.296	0.244
	TSB2_20, 1111	R.GFGAPLGGLMTC*GCAKVSLR.G	-0.38	3	3.429	0.209
	TSB2_25, 280	R.DTGQGM@NDNEIAAAMAPFR.T	-0.48	3	2.364	0.618
	TSB3_15, 655	R.IRDTGQGM#NDNEIAAAMAPFRTPSPADEVAAGN.	-1.3	3	2.912	0.24
	TSB3_20, 1125	R.GFGAPLGGLMTC*GCAKVSLR.G	0.09	3	2.842	0.115
172	OCAR_6155 cation diffusion facilitator family transporter	7.67
	TSB1_15, 307	K.LMRSSVGGLM#DEVVPDNTLAK.I	1.37	2	3.037	0.267
	TSB2_15, 299	K.LMRSSVGGLM#DEVVPDNTLAK.I	0.2	2	2.72	0.036
	TSB3_15, 292	K.LMRSSVGGLM#DEVVPDNTLAK.I	1.81	3	3.495	0.207
	TSB3_15, 295	K.LMRSSVGGLM#DEVVPDNTLAK.I	0.38	2	2.666	0.159
	TSB3_15, 292	K.LM#RSSVGGLMDEVVPDNTLAK.I	1.81	3	2.771	0.468
173	OCAR_6327 conserved hypothetical protein	11.43
	TSB1_15, 321	K.AAAASEPAPDTKPAPDPK.P	0.49	2	2.164	0.611
	TSB2_10, 326	K.AAAASEPAPDTKPAPDPK.P	1.04	2	2.276	0.483
	TSB3_25, 388	K.TKAKCWYLGEAGLK.T	-1.89	2	1.578	0.002
174	OCAR_6756 rieske [2Fe-2S] domain putative	17.36
	TSB3_35, 1184 - 1186	R.SPIIVSKLPSGEIRAVGGR.C	0.5	2	1.595	0.664
175	OCAR_5823 conserved hypothetical protein	19.08
	TSB2_20, 1130	R.EGVAGARWRHDDAGEAALAQAMAALQR.V	-1.06	3	2.047	0.634
	TSB3_20, 1148	R.EGVAGARWRHDDAGEAALAQAMAALQR.V	-1.68	3	2.024	0.602
176	OCAR_4766 homoserine O-acetyltransferase	7.2
	TSB2_50, 1281	K.HSAQNIAFHELGRQAVM#ADPDWRQGR.Y	0.21	3	2.223	0.588
177	OCAR_4575 dihydrolipoyllysine-residue succinyltransferase E2 component of ox	15.25
	TSB1_25, 230	K.PAAAKPAEAAPAKPAAAAAAAAPAPSQK.S	0.97	3	5.327	0.71
	TSB2_15, 244	K.NYYHVGVAVGTDK.G	1.22	2	3.96	0.433
	TSB2_20, 870	K.VEVRPMM#YLALSYDHR.V	-1.24	2	1.578	0.686
	TSB2_20, 870	K.VEVRPM#MYLALSYDHR.V	-1.24	2	1.535	0.732
178	OCAR_4733 hypothetical protein	14.75
	TSB1_20, 1102	-.MTAIRHM#M#DCRTTAGLR.A	-0.93	3	2.653	0.377
	TSB1_20, 1102	-.MTAIRHM@MDCRTTAGLR.A	-0.94	3	2.558	0.397
179	OCAR_6447 extracellular ligand-binding receptor	35.68
	TSB1_10, 432	K.VIGLANAGLDTSNAIK.Q	0.13	2	5.069	0.695
	TSB1_15, 217	K.KIDMVVGAGSSR.I	0.5	2	4.17	0.471
	TSB1_15, 220	K.KIDMVVGAGSSR.I	0.79	3	3.216	0.255
	TSB1_15, 372	K.IELVDADHQNKPDLGVSIAR.R	0.86	3	4.234	0.555
	TSB1_15, 515	R.HPLNTSDFSSFLLQAQSSK.A	0.75	3	4.791	0.56
	TSB1_15, 528	R.HPLNTSDFSSFLLQAQSSK.A	0.34	2	4.227	0.619
	TSB1_20, 274	K.KPWDYYK.L	0.68	2	2.516	0.429
	TSB1_20, 279	K.KPWDYYK.L	-0.11	1	1.844	0.543
	TSB1_20, 1435	R.RWFDVEHVDM#VTELTTSSVALAVQELAK.Q	1.06	3	4.28	0.528
	TSB1_20, 1555	R.RWFDVEHVDMVTELTTSSVALAVQELAK.Q	1.06	3	2.802	0.354
	TSB2_10, 138	K.KIDM#VVGAGSSR.I	0.84	2	2.251	0.333
	TSB2_10, 403	K.VIGLANAGLDTSNAIK.Q	0.83	2	4.739	0.706
	TSB2_10, 407	R.M#AIEDFGGSVLGQK.I	0.52	2	2.954	0.444
	TSB2_10, 601	R.MVTDLYLFEVK.K	0.83	2	3.267	0.582
	TSB2_15, 206	K.KIDMVVGAGSSR.I	0.66	2	4.071	0.612
	TSB2_15, 355	K.IELVDADHQNKPDLGVSIAR.R	1.08	2	4.978	0.722
	TSB2_15, 507	R.HPLNTSDFSSFLLQAQSSK.A	0.66	3	2.742	0.32
	TSB2_15, 512	R.HPLNTSDFSSFLLQAQSSK.A	0.3	2	4.056	0.638
	TSB2_20, 264	K.KPWDYYK.L	0.61	2	2.416	0.453
	TSB2_20, 270	K.KPWDYYK.L	-0.1	1	1.702	0.47
	TSB2_20, 1443	R.RWFDVEHVDM#VTELTTSSVALAVQELAK.Q	1.77	3	3.506	0.529
	TSB2_20, 1554	R.RWFDVEHVDMVTELTTSSVALAVQELAK.Q	0.4	3	3.868	0.506
	TSB2_10, 282	K.KIDM@VVGAGSSR.I	-0.59	2	1.504	0.631
	TSB3_10, 227	K.LIATVPGDK.A	0.95	2	2.441	0.39
	TSB3_10, 428	K.VIGLANAGLDTSNAIK.Q	0.42	2	4.739	0.655
	TSB3_10, 470	K.IGVLNDQSGVYADFGGK.W	0.08	2	3.79	0.614
	TSB3_10, 628	R.MVTDLYLFEVK.K	0.03	2	2.821	0.478
	TSB3_15, 210	K.KIDMVVGAGSSR.I	1.49	3	2.959	0.118
	TSB3_15, 214	K.KIDMVVGAGSSR.I	0.32	2	4.546	0.64
	TSB3_15, 366	K.IELVDADHQNKPDLGVSIAR.R	0.96	3	5.084	0.592
	TSB3_20, 268	K.KPWDYYK.L	0.83	2	2.658	0.47
	TSB3_20, 276	K.KPWDYYK.L	-0.08	1	1.757	0.264
	TSB3_20, 1448	R.RWFDVEHVDM#VTELTTSSVALAVQELAK.Q	0.96	3	5.249	0.572
	TSB3_20, 1560	R.RWFDVEHVDMVTELTTSSVALAVQELAK.Q	1.08	3	3.782	0.595
180	OCAR_6866 chorismate synthase	8.64
	TSB3_20, 1448	K.GRHDPC*VGIRAVPVAEAM@VACVLADHFLR.H	-0.05	3	2.082	0.622
181	OCAR_4579 tyrosine recombinase XerC	3.94
	TSB2_15, 430	R.RSHDVAGRSLM#R.A	0.84	2	1.781	0.585
182	OCAR_4174 K+-transporting ATPase B subunit	2.03
	TSB3_20, 149	R.M#SGVDLDGSTIR.K	-0.08	2	1.572	0.567
183	OCAR_4388 heat shock protein HslVU ATPase subunit HslU	2.29
	TSB3_20, 348	K.LAGAPFLK.V	0.12	1	1.004	0.005
184	OCAR_6393 P-type conjugative transfer protein TrbJ	6.4
	TSB1_20, 594	R.QVADLTAM#LAAQGR.A	-1.32	2	1.558	0.62
185	OCAR_7013 NADP-specific glutamate dehydrogenase (nadp-gdh)	8.05
	TSB1_25, 202	R.RNPGEEEFHQAVR.E	1.63	3	3.297	0.448
	TSB2_25, 181	R.RNPGEEEFHQAVR.E	0.83	3	3.552	0.402
	TSB2_20, 1342	R.TEATGYGATYFVQRM@LETR.G	0.64	3	2.305	0.537
	TSB3_25, 193	R.RNPGEEEFHQAVR.E	0.54	3	3.962	0.374
	TSB3_15, 722	R.TEATGYGATYFVQRM@LETR.G	0.57	3	2.489	0.487
186	OCAR_6287 OqxA	5.35
	TSB3_15, 702	K.M#DFLDNRLDAGTGTLRGR.A	0.83	3	2.213	0.524
187	OCAR_5215 transcriptional regulator TetR family	8.65
	TSB3_15, 608	-.MIPSPPPLPANDEDSAK.R	1.86	2	1.746	0.59
188	OCAR_4459 conserved hypothetical protein	18.12
	TSB2_20, 787	K.TPVISPYTGEIVPIAPVAPTRPR.G	1.15	3	2.576	0.429
	TSB3_20, 788	K.TPVISPYTGEIVPIAPVAPTRPR.G	0.91	3	2.768	0.3
189	OCAR_7428 conserved hypothetical protein	15.83
	TSB1_20, 844	-.MAGNFVVSLTHAKNDTDK.A	0.15	2	1.704	0.695
190	OCAR_6178 transcription-repair coupling factor	7.91
	TSB1_20, 179	R.EAM#EQPGGGAIYK.P	0.37	2	1.589	0.495
	TSB1_15, 457	R.M@TPFAM@PEGEGVIDVGAK.A	-1.59	2	1.562	0.647
	TSB2_35, 602	R.ETKKGLAEGNIDIVVGTHALLGK.T	-0.55	3	2.042	0.52
	TSB2_25, 388	R.VPSRDAMAAQALSVAPGHR.V	-1.4	2	1.507	0.687
	TSB3_25, 406	R.VPSRDAMAAQALSVAPGHR.V	-1.75	2	1.517	0.689
191	OCAR_4310 OsmC family protein	6.79
	TSB1_25, 252	R.LMEIADKCPVHR.T	0.36	3	2.136	0.553
	TSB3_25, 244	R.LMEIADKCPVHR.T	-0.18	3	2.27	0.591
	TSB3_10, 740	R.VITIEGALNDEQR.G	-1.77	2	1.982	0.638
192	OCAR_4074 CBS domain containing protein	7.55
	TSB2_15, 172	R.LKTQGNAQASIVTR.L	-0.43	2	1.513	0.537
193	OCAR_7315 glutaconate CoA-transferase subunit A	4.06
	TSB2_10, 521	R.TM#LGSDVQAER.P	0.03	1	1.945	0.227
194	OCAR_4118 Na+/H+ antiporter	2.62
	TSB2_25, 172	R.DLDLEEAVVDNR.E	0.74	3	2.073	0.483
195	OCAR_7682 transposase OcarA IS3 family	0
196	OCAR_4900 homospermidine synthase (HSS)	18.92
	TSB1_15, 489	R.AEWGDLM#RQAGIK.G	-1.68	2	1.738	0.003
	TSB1_45, 545	K.AIYRPTC*HYAYHPADDAVLSLHEMFGR.A	1.98	3	5.885	0.603
	TSB2_35, 542	K.HARPAGSTTAVSC*C*GANPGM#VSFFVK.Q	0.32	3	2.601	0.44
	TSB2_35, 684	K.HARPAGSTTAVSC*C*GANPGMVSFFVK.Q	1.07	3	4.165	0.577
	TSB2_45, 416	K.AIYRPTC*HYAYHPADDAVLSLHEM#FGR.A	1.38	3	5.085	0.651
	TSB2_45, 505	K.AIYRPTC*HYAYHPADDAVLSLHEMFGR.A	0.43	3	7.075	0.682
	TSB2_25, 388	K.PATRAEWGDLM@RQAGIK.G	0.62	2	1.863	0.635
	TSB3_20, 518	R.LLEIQKPYLGPM#K.G	0.31	2	3.366	0.601
	TSB3_35, 692	K.HARPAGSTTAVSC*C*GANPGMVSFFVK.Q	0.47	3	5.036	0.639
	TSB3_45, 390	K.AIYRPTC*HYAYHPADDAVLSLHEM#FGR.A	1.28	3	4.483	0.489
	TSB3_45, 481	K.AIYRPTC*HYAYHPADDAVLSLHEMFGR.A	1.71	3	5.768	0.632
197	OCAR_4518 nitrogen-fixing NifU domain protein	5.35
	TSB2_20, 312	K.HGIQNLLK.H	0.39	2	3.095	0.494
	TSB3_20, 310	K.HGIQNLLK.H	0.61	2	2.836	0.425
198	OCAR_5656 translation elongation factor Tu	36.87
	TSB1_15, 212	R.EHILLAR.Q	0.01	1	1.826	0.192
	TSB1_15, 288	R.GITISTSHVEYETPNR.H	0.59	2	4.559	0.636
	TSB1_15, 323	K.FKAEAYILTK.E	0.83	2	3.276	0.377
	TSB1_15, 369	K.VGEEIEIVGIRPTQK.T	0.7	3	3.78	0.468
	TSB1_15, 371	K.VGEEIEIVGIRPTQK.T	1.41	2	4.25	0.532
	TSB1_25, 310	R.HTPFFTNYR.P	1.85	2	1.687	0.509
	TSB1_35, 196	R.HYAHVDC*PGHADYVK.N	0.34	2	3.727	0.664
	TSB1_35, 197	R.HYAHVDC*PGHADYVK.N	0.16	3	5.339	0.493
	TSB1_700, 283	R.KKPHC*NIGTIGHVDHGK.T	0.97	3	4.318	0.565
	TSB1_700, 291	R.KKPHC*NIGTIGHVDHGK.T	0.19	2	2.285	0.433
	TSB1_20, 204	K.LGRDAVLELM@K.N	0.69	2	1.548	0.627
	TSB2_10, 378	K.VGEEIEIVGIRPTQK.T	0.43	2	4.377	0.567
	TSB2_15, 275	R.GITISTSHVEYETPNR.H	0.19	2	4.709	0.692
	TSB2_15, 311	K.FKAEAYILTK.E	0.5	2	2.997	0.458
	TSB2_15, 359	K.VGEEIEIVGIRPTQK.T	0.66	2	4.45	0.547
	TSB2_15, 443	R.KLLDQGQAGDNIGALLR.G	0.51	2	4.51	0.561
	TSB2_30, 203	R.HYAHVDC*PGHADYVK.N	-0.08	2	3.427	0.579
	TSB2_30, 204	R.HYAHVDC*PGHADYVK.N	0.99	3	3.704	0.463
	TSB2_35, 179	R.HYAHVDC*PGHADYVK.N	0.53	2	4.194	0.553
	TSB2_35, 181	R.HYAHVDC*PGHADYVK.N	0.59	3	5.253	0.504
	TSB2_700, 261	R.KKPHC*NIGTIGHVDHGK.T	0.95	3	4.25	0.494
	TSB2_700, 297	R.KKPHC*NIGTIGHVDHGK.T	1.13	3	4.687	0.586
	TSB3_10, 323	K.GSALAALENSDEK.L	0.54	2	4.112	0.694
	TSB3_10, 395	K.VGEEIEIVGIRPTQK.T	1.14	3	3.913	0.481
	TSB3_15, 223	K.TTVTGVEM#FRK.L	0.68	2	2.427	0.325
	TSB3_15, 314	K.FKAEAYILTK.E	0.8	2	2.703	0.405
	TSB3_15, 320	K.FKAEAYILTK.E	0.38	3	3.669	0.371
	TSB3_20, 1250	K.C*DMVDDPELLELVELEVR.E	-0.04	2	2.733	0.428
	TSB3_30, 206	R.HYAHVDC*PGHADYVK.N	1.31	3	5.017	0.408
	TSB3_30, 208	R.HYAHVDC*PGHADYVK.N	0.52	2	4.101	0.518
	TSB3_35, 180	R.HYAHVDC*PGHADYVK.N	0.29	2	4.502	0.633
	TSB3_35, 182	R.HYAHVDC*PGHADYVK.N	0.65	3	4.798	0.421
	TSB3_45, 462	R.HTPFFTNYRPQFYFR.T	0.33	2	2.764	0.274
	TSB3_700, 242	R.KKPHC*NIGTIGHVDHGK.T	0.68	3	3.635	0.57
	TSB3_700, 276	R.KKPHC*NIGTIGHVDHGK.T	0.08	2	2.865	0.429
	TSB3_700, 280	R.KKPHC*NIGTIGHVDHGK.T	0.55	3	4.167	0.544
	TSB3_20, 196	K.LGRDAVLELM@K.N	-0.1	2	1.856	0.579
199	OCAR_6321 permease YjgP/YjgQ	4.12
	TSB1_25, 338	R.MLTTTLARYFARR.F	1.61	2	1.55	0.461
200	OCAR_5001 trap transporter solute receptor taxi family	5.04
	TSB1_25, 470	K.FDSFLAM#QSGASGNRTPR.T	-1.6	3	2.092	0.502
201	OCAR_6934 gamma-glutamyltranspeptidase	5.18
	TSB2_20, 190	R.FTAESAEYVHCVVEATKQAFM@IRDR.H	1.7	3	2.73	0.312
202	OCAR_5092 phosphoribosylaminoimidazole carboxylase ATPase subunit	6.58
	TSB2_35, 664	R.VHNSGHWTLDGASVSQFEQHIR.A	1.15	3	4.68	0.477
	TSB3_35, 668	R.VHNSGHWTLDGASVSQFEQHIR.A	0.75	3	5.51	0.547
203	OCAR_5697 hypothetical protein	9.09
	TSB1_35, 1049	K.IVSVKQKYTPDSAVAALNQPINPK.A	0.33	3	2.118	0.477
204	OCAR_6482 2-isopropylmalate synthase/homocitrate synthase family protein	7.14
	TSB1_10, 497	K.LATLTQVSRALDEILNR.A	-0.19	3	2.048	0.452
	TSB2_35, 776	R.CGNANLC*SLIPTLKLKK.P	-0.54	2	1.533	0.658
205	OCAR_4832 conserved hypothetical protein	4.49
	TSB3_10, 494	R.M#RGRLLLNGTTEIR.G	-1.39	2	1.845	0.617
206	OCAR_5074 deoxycytidine triphosphate deaminase	14
	TSB3_25, 254	R.EAVYGM#PYETWK.A	1.21	2	1.542	0.472
207	OCAR_7686 iron permease FTR1	2.68
	TSB3_20, 734	K.ALYAQHC*ASC*HGATGR.G	-0.57	3	2.257	0.51
208	OCAR_6489 3-deoxy-7-phosphoheptulonate synthase	3.46
	TSB2_30, 293	R.KKPVLQVPDYPNAK.A	1.09	2	2.646	0.426
	TSB3_30, 302	R.KKPVLQVPDYPNAK.A	0.77	2	2.471	0.374
209	OCAR_6208 conserved hypothetical protein	25
	TSB2_10, 221	R.GQGVASRLMGGILETIR.H	-0.06	3	2.997	0.319
210	OCAR_5432 conserved hypothetical protein	14.86
	TSB2_35, 1000	R.ELEETPGVDTEALMQALQVLKMAR.L	-0.65	3	2.097	0.549
211	OCAR_4148 RNA polymerase sigma factor RpoD (Sigma-A) (Major vegetative sigmaf	3.62
	TSB3_25, 193	K.YLNEM@EERELGR.T	-1.43	3	2.479	0.431
212	OCAR_7483 glutathione import ATP-binding protein GsiA	6.89
	TSB2_40, 397	-.MSVATITER.P	0.72	2	1.522	0.001
	TSB3_00, 248	R.APRLIK.G	0.15	1	1.761	0.193
	TSB3_20, 949	R.CPFKIDICSTEPPLLPTDTGGLSRC*HR.Q	1.59	3	2.266	0.468
213	OCAR_5122 DNA-binding stress response protein Dps family	9.77
	TSB1_35, 502	R.ELMNDNKHLAAEMRK.A	1.41	2	1.533	0.58
	TSB2_35, 478	R.ELMNDNKHLAAEMRK.A	0.55	2	1.629	0.598
214	OCAR_5410 hypothetical protein	19.63
	TSB1_30, 331	R.LVVGTIPSPPLHIVLNC*GKP.	0.81	3	2.205	0.498
215	OCAR_6503 periplasmic mannitol-binding protein	48.62
	TSB1_10, 295	R.YDLQNPGALK.R	0.3	2	2.284	0.401
	TSB1_10, 360	R.IGGIAGQVLAK.L	0.19	2	3.882	0.594
	TSB1_10, 444	K.NYQAILANANANANTLM#AAR.Y	0.39	2	4.553	0.671
	TSB1_10, 499	K.GTIDAAEWIGPYDDEK.L	1.67	2	3.06	0.557
	TSB1_10, 543 - 544	K.LGVVPQQLAGGDIYPSLEK.G	1.17	2	3.828	0.711
	TSB1_15, 239	R.YDLQNPGALKR.L	0.13	2	2.666	0.44
	TSB1_15, 523	R.LVAGGTQLRPYSNEILEAALK.A	0.33	3	3.195	0.459
	TSB1_15, 536	R.LVAGGTQLRPYSNEILEAALK.A	0.3	2	4.308	0.532
	TSB1_20, 658	K.SLDTIYGGAELMAK.Q	1.06	2	3.29	0.473
	TSB1_20, 1282	K.VAPYYYYPGFWEGGLVVHSLTNLEK.W	0.36	2	3.45	0.609
	TSB1_40, 448	K.HGVIGHPC*GNTGTQM#GGWFR.K	0.47	3	4.04	0.593
	TSB1_40, 451	K.HGVIGHPC*GNTGTQM#GGWFR.K	0.23	2	2.125	0.381
	TSB1_40, 603	K.HGVIGHPC*GNTGTQMGGWFR.K	0.34	2	4.179	0.721
	TSB1_40, 611	K.HGVIGHPC*GNTGTQMGGWFR.K	0.44	3	4.587	0.525
	TSB2_10, 337	R.IGGIAGQVLAK.L	0.08	2	4.172	0.618
	TSB2_10, 517	K.LGVVPQQLAGGDIYPSLEK.G	0.25	2	4.042	0.675
	TSB2_15, 226	R.YDLQNPGALKR.L	1.21	3	2.144	0.528
	TSB2_15, 514	R.LVAGGTQLRPYSNEILEAALK.A	1.57	3	3.432	0.568
	TSB2_15, 518	R.LVAGGTQLRPYSNEILEAALK.A	0.36	2	4.334	0.484
	TSB2_20, 1286	K.VAPYYYYPGFWEGGLVVHSLTNLEK.W	0.39	2	2.995	0.641
	TSB2_30, 476	K.RLVAGGTQLRPYSNEILEAALK.A	1	3	3.41	0.461
	TSB2_35, 378	K.HGVIGHPC*GNTGTQM#GGWFR.K	1.13	3	3.037	0.307
	TSB2_35, 530	K.HGVIGHPC*GNTGTQMGGWFR.K	1.11	3	2.994	0.127
	TSB2_40, 413	K.HGVIGHPC*GNTGTQM#GGWFR.K	0.44	3	4.144	0.516
	TSB2_40, 414	K.HGVIGHPC*GNTGTQM#GGWFR.K	0.18	2	2.101	0.4
	TSB2_40, 552	K.HGVIGHPC*GNTGTQMGGWFR.K	1.02	3	4.917	0.587
	TSB2_40, 557	K.HGVIGHPC*GNTGTQMGGWFR.K	1.45	2	4.451	0.709
	TSB2_30, 247	K.SLDTIYGGAELM#AK.Q	-1.32	3	2.237	0.609
	TSB2_40, 413	K.SVADLSGLKMRIGGIAGQVLAK.L	1.17	3	2.008	0.549
	TSB3_10, 350	R.IGGIAGQVLAK.L	0.82	2	4.111	0.562
	TSB3_10, 394	K.SLDTIYGGAELM#AK.Q	0.31	2	3.661	0.458
	TSB3_10, 444	K.NYQAILANANANANTLM#AAR.Y	-0.15	2	3.022	0.526
	TSB3_10, 546	K.NYQAILANANANANTLMAAR.Y	1.16	2	5.404	0.643
	TSB3_15, 234	R.YDLQNPGALKR.L	0.17	2	2.877	0.462
	TSB3_15, 238	R.YDLQNPGALKR.L	1.65	3	2.535	0.411
	TSB3_15, 526	R.LVAGGTQLRPYSNEILEAALK.A	1.18	2	3.848	0.345
	TSB3_20, 1293	K.VAPYYYYPGFWEGGLVVHSLTNLEK.W	0.43	2	3.749	0.606
	TSB3_30, 485	K.RLVAGGTQLRPYSNEILEAALK.A	0.23	3	4.076	0.48
	TSB3_35, 375	K.HGVIGHPC*GNTGTQM#GGWFR.K	0.54	3	4.332	0.542
	TSB3_35, 380	K.HGVIGHPC*GNTGTQM#GGWFR.K	0.44	2	2.418	0.41
	TSB3_35, 522	K.HGVIGHPC*GNTGTQMGGWFR.K	0.92	3	3.06	0.546
	TSB3_40, 396	K.HGVIGHPC*GNTGTQM#GGWFR.K	0.38	3	4.375	0.511
	TSB3_40, 397	K.HGVIGHPC*GNTGTQM#GGWFR.K	0.82	2	2.349	0.371
	TSB3_40, 538	K.HGVIGHPC*GNTGTQMGGWFR.K	0.39	3	4.022	0.392
	TSB3_40, 539	K.HGVIGHPC*GNTGTQMGGWFR.K	0.42	2	3.68	0.662
	TSB3_64, 498	K.KHGVIGHPC*GNTGTQMGGWFR.K	0.54	3	2.607	0.43
	TSB3_90, 352	R.GDEYLWWQVAEYTFDSFQIR.S	1.25	2	1.851	0.481
	TSB3_40, 396	K.SVADLSGLKMRIGGIAGQVLAK.L	1.11	3	2.14	0.595
216	OCAR_6213 conserved hypothetical protein	12.4
	TSB1_15, 284 - 285	K.LEANGGKLPPDIK.R	-1.61	2	1.982	0.52
	TSB2_15, 272	K.LEANGGKLPPDIK.R	-0.67	2	1.679	0.573
	TSB3_15, 279	K.LEANGGKLPPDIK.R	-1.1	2	2.184	0.565
217	OCAR_6987 DNA-binding protein	7.01
	TSB1_10, 460	R.FAIGLGCEIR.H	0.77	2	1.765	0.542
	TSB3_20, 1594	R.EKHSTTVRIMPVDVMQETLR.R	1.4	2	1.559	0.593
	TSB3_10, 454	R.FAIGLGCEIR.H	0.89	2	1.626	0.524
218	OCAR_4902 hypothetical protein	27.12
	TSB3_10, 348	K.SRPETIFEAC*C*HVK.P	1.06	2	1.556	0.557
219	OCAR_6568 phage major capsid protein HK97 family	3.08
	TSB1_10, 260	R.INGALDAQMKR.I	0.26	2	1.604	0.598
220	OCAR_4928 conserved hypothetical protein	16.24
	TSB1_40, 707	K.ENAERSARLAQPPAASQPPPVTK.P	-1.23	2	2.087	0.691
	TSB3_15, 527	R.FIPAM#RM@DSRLSEELDR.V	-1.14	2	1.581	0.003
221	OCAR_6269 triose-phosphate isomerase	10.36
	TSB1_20, 1187	R.RVDLLIC*PPATLIFPAAAAM#IGSK.V	1.14	3	2.887	0.412
	TSB2_20, 1378	R.RVDLLIC*PPATLIFPAAAAMIGSK.V	1.55	3	3.656	0.432
222	OCAR_5393 3-demethylubiquinone-9 3-methyltransferase	17.2
	TSB3_20, 660	R.FYAEVFPDSAVTAVHHAPSDYPSGK.K	1.15	3	2.759	0.47
223	OCAR_4867 sulfite reductase	3.53
	TSB3_35, 739	R.APLILIGAGTGIGPLAGFVRANAR.Y	-1.95	2	1.542	0.693
224	OCAR_6067 nitrogen assimilation regulatory protein NtrX	3.29
	TSB3_00, 325	K.SPCM#NQLRQTIDR.A	-0.57	2	1.542	0.662
225	OCAR_5665 ribosomal protein L16	8.76
	TSB3_15, 286	R.VFPDVPVSKK.P	1.39	2	1.517	0.562
226	OCAR_6655 bordetella uptake gene (bug) product superfamily	9.7
	TSB1_15, 389	K.HIDANVNNPSENLEVWR.A	0.32	3	3.508	0.439
	TSB2_20, 339	K.TVKDFIEAAKK.S	0.32	2	2.349	0.373
	TSB3_00, 180	K.DFIEAAKK.S	0.95	1	1.622	0.049
	TSB3_15, 392	K.HIDANVNNPSENLEVWR.A	0.51	2	5.658	0.684
227	OCAR_6904 protein YhdH	7.01
	TSB1_25, 628	R.RFPMIAGIDFAGAVISSEHPK.W	0.81	3	4.331	0.598
228	OCAR_6348 CvpA family protein	14.02
	TSB2_15, 431	K.PDDEPADAAPDNRTENPSDM#GGYGKSER.D	-0.55	3	2.239	0.612
229	OCAR_5594 protein with 2 CBS domains	9.15
	TSB3_20, 325	K.DHHIEGILSER.D	1.3	3	3.119	0.333
230	gi|47176968|ref|YP_015579.1| HAD-superfamily hydrolase [Oligotropha carboxido	8.9
	TSB3_20, 500	R.PTM#RGELDGM@VGRVTEACR.L	-0.96	3	2.073	0.716
231	OCAR_4588 ATP synthase F1 epsilon subunit	9.56
	TSB3_15, 190	K.VIQQHITSTGMH.	0.74	2	1.53	0.544
232	OCAR_7179 conserved hypothetical protein	13.66
	TSB3_40, 1048	R.IAVFAILVAAFGMLSDGSAR.A	1.02	2	2.231	0.244
233	OCAR_5805 porin	16.04
	TSB1_10, 216	R.YVLGQSGATPR.N	0.1	2	3.478	0.628
	TSB1_10, 240	K.ISGTYTEGALR.Y	0.53	2	3.468	0.519
	TSB1_20, 543	K.AYGFNGAFNHNWNK.N	1.1	2	4.5	0.584
	TSB1_20, 1068	K.NLAFIAEATWVNIK.Q	0.75	2	2.664	0.325
	TSB3_10, 215	R.YVLGQSGATPR.N	-0.45	2	3.238	0.632
	TSB3_10, 238	K.ISGTYTEGALR.Y	0	2	3.038	0.437
	TSB3_10, 364	R.AGQGYAYGDQDAYSGVLR.V	0.41	2	2.204	0.461
	TSB3_20, 536	K.AYGFNGAFNHNWNK.N	0.27	2	4.321	0.576
	TSB3_10, 302	R.SRIMM#NIDTR.T	-1.45	2	1.626	0.553
234	OCAR_4750 argininosuccinate lyase	21.48
	TSB1_15, 352	R.AITGM@VLDLEPDEAR.M	0.76	2	2.259	0.249
	TSB1_25, 258	K.NWLM#RLEKEQK.S	0.83	2	1.708	0.003
	TSB1_15, 355	R.IVSKAAEAGVALHK.L	-0.35	2	1.68	0.62
	TSB1_15, 332	R.IIGSLTALLIVM#K.G	-0.69	2	1.56	0.612
	TSB1_20, 179	K.FTTGSSIM#PQKR.N	-1.69	2	1.522	0.576
	TSB2_40, 890	R.ATAAALGFERPM@GNSLDAVSDR.D	-1.88	3	2.389	0.444
	TSB2_15, 343	R.IVSKAAEAGVALHK.L	-0.57	2	1.645	0.608
	TSB2_30, 455	R.AITGM#VLDLEPDEAR.M	1.39	3	2.144	0.54
	TSB3_30, 464	R.AITGM#VLDLEPDEAR.M	0.65	3	2.841	0.529
235	OCAR_6301 aspartyl-tRNA synthetase	10.51
	TSB1_45, 545	R.AFQYGAPPHGGM@AAGVDRIVM@LLCGTNNLR.E	-1.08	3	2.182	0.635
	TSB2_20, 944	K.KVDFSHNPFSM#PQGGLEALQTQDPLTIK.A	1.1	3	3.536	0.503
	TSB3_45, 481	R.AFQYGAPPHGGM@AAGVDRIVM@LLCGTNNLR.E	-1.35	3	2.12	0.643
236	OCAR_6355 3-methyl-2-oxobutanoate hydroxymethyltransferase	8.7
	TSB1_20, 758	R.GVPVM#GHVGLTPQSINTLGSFR.A	1.13	3	3.427	0.44
	TSB3_20, 761	R.GVPVM#GHVGLTPQSINTLGSFR.A	1.2	3	3.605	0.46
237	OCAR_6899 conserved hypothetical protein	9.47
	TSB3_35, 1088	R.VSM@DDITEAADGFK.V	-0.09	2	1.676	0.557
238	OCAR_4255 transcriptional regulator	17.01
	TSB3_20, 1188	-.M#DYRTALGEAILASESDAIVATDK.P	-0.07	2	2.242	0.227
239	OCAR_4038 hypothetical protein	22.8
	TSB1_20, 1023	R.EANAVAEGLDLLREIVSK.L	0.16	2	1.741	0.685
	TSB1_25, 304	R.QTRGYLQVQRDPVGSHAK.F	-0.78	2	1.729	0.713
	TSB2_15, 414	R.ALENACERGVR.C	-0.49	2	1.525	0.526
	TSB2_25, 495	R.FEQIVGAAKSNVFVLSTFVAAQSDEK.G	-0.15	3	2.128	0.603
	TSB2_45, 272	R.QRNM#LSNSEEEETPAAK.L	0.31	2	1.705	0.723
	TSB3_25, 293	R.QTRGYLQVQRDPVGSHAK.F	0.7	2	1.915	0.672
	TSB3_15, 598	R.IWGWSPVEEM#ILLSLDRSPGTIEDVSKILK.I	-1.86	3	2.039	0.619
	TSB3_25, 517	R.FEQIVGAAKSNVFVLSTFVAAQSDEK.G	0.15	3	2.264	0.655
240	OCAR_6528 glyoxylate carboligase	9.55
	TSB1_20, 740	R.LYKEDFQAVDIESIAKPVTK.W	1.19	3	4.353	0.622
	TSB1_25, 641	K.LPYIHVLVNNSYLGLIR.Q	1.08	3	4.696	0.559
	TSB2_25, 331	R.KFVHVDIEPTQIGR.V	1.02	2	3.144	0.538
241	OCAR_5202 transcriptional regulatory protein FlbD	4.8
	TSB1_15, 461	K.FEEATGGTLLLDEISEM#DVR.L	-1.41	2	3.328	0.168
242	OCAR_6846 binding-protein-dependent transport systems inner membrane componen	7.77
	TSB2_35, 1028	K.LAAM#LAGPDLPVHIM#VSLRR.V	-1.37	3	2.51	0.573
	TSB3_35, 1030	K.LAAM#LAGPDLPVHIM#VSLRR.V	-1.57	3	2.651	0.635
243	OCAR_6920 methyltransferase small	3.38
	TSB2_10, 338	R.ILVRAVK.G	0.53	2	2.294	0.233
244	OCAR_4746 3-hydroxybutyryl-coa dehydrogenase (beta-hydroxybutyryl-coa dehydro	12.97
	TSB1_15, 184	K.VITEAAHQAALK.K	0.52	2	2.449	0.515
	TSB2_40, 1718	K.FIGIHFMNPVPLMELVELIR.G	1.04	3	3.27	0.407
	TSB2_20, 606	K.KVITEAAHQAALKK.I	-1.31	3	2.136	0.459
	TSB3_40, 1715	K.FIGIHFMNPVPLMELVELIR.G	0.7	3	3.173	0.368
245	OCAR_6633 1-deoxy-D-xylulose-5-phosphate synthase	4.86
	TSB1_35, 347	R.IRTLRQGGGLSGFTK.R	0.85	3	2.431	0.61
	TSB1_20, 204	K.VGPTLVHVVTQK.G	-0.37	2	1.51	0.632
	TSB2_35, 306	R.IRTLRQGGGLSGFTK.R	0.36	3	2.883	0.301
	TSB3_35, 315	R.IRTLRQGGGLSGFTK.R	0.6	2	1.551	0.573
	TSB3_35, 319	R.IRTLRQGGGLSGFTK.R	0.93	3	2.293	0.557
246	OCAR_4716 PepSY-associated TM helix	3.7
	TSB1_30, 392	R.PELAHLSQVPDQAVVAQR.V	0.83	2	1.66	0.632
	TSB3_30, 374	R.PELAHLSQVPDQAVVAQR.V	-0.45	2	1.685	0.66
247	OCAR_6053 methyltransferase domain family	8.78
	TSB2_40, 378	R.MPDPDWWEVLWPDPAK.V	0.54	2	1.563	0.612
248	OCAR_5690 AAA ATPase central region	2.93
	TSB1_40, 329	K.HILNAPTKLM#K.S	0.46	2	1.776	0.598
	TSB2_40, 304	K.HILNAPTKLM#K.S	0.45	2	1.797	0.597
	TSB3_40, 286	K.HILNAPTKLM#K.S	0.1	2	1.844	0.651
249	OCAR_7352 NodQ bifunctional enzyme (Nodulation protein Q)	8.44
	TSB1_20, 472	R.IEAGQLAPGDEIVIMPAGKIAK.I	0.98	3	2.411	0.583
	TSB1_40, 1276	R.IGWYTGPTVVGALDTLTPM#RALTELPLR.L	0.16	3	2.486	0.557
	TSB3_20, 469	R.IEAGQLAPGDEIVIMPAGKIAK.I	1.77	3	2.037	0.646
250	OCAR_7246 transcriptional regulator TetR family	11.16
	TSB1_20, 874	R.KLAWGILAEPVDVDVTASRLM@SR.R	-0.02	3	2.234	0.618
251	OCAR_5193 tRNA (5-methylaminomethyl-2-thiouridylate)-methyltransferase	16.28
	TSB1_30, 260	R.YTDVIERM@R.P	-0.37	2	1.61	0.533
	TSB1_30, 313	R.VVVAM#SGGVDSSTTAALLK.A	0.49	2	1.872	0.697
	TSB1_30, 572	R.KNLITLRDINWIGDGTFDDVAR.E	0.06	2	1.625	0.711
	TSB2_30, 283	R.VVVAM#SGGVDSSTTAALLK.A	-0.4	2	1.88	0.675
	TSB3_35, 884	R.M@RPNAM@LPGDIVDLRGR.V	-1.13	2	1.718	0.499
	TSB3_30, 288	R.VVVAM#SGGVDSSTTAALLK.A	-0.56	2	1.702	0.738
252	OCAR_7049 conserved hypothetical protein	2.95
	TSB1_15, 468	R.M#DDVM@SPAPLDPSRAMK.E	-0.38	2	2.445	0.219
	TSB2_10, 493	R.M#DDVM@SPAPLDPSRAMK.E	-0.17	2	2.5	0.012
	TSB3_15, 468	R.M#DDVM@SPAPLDPSRAMK.E	1.36	2	2.394	0.126
	TSB3_15, 468	R.M@DDVM#SPAPLDPSRAMK.E	1.36	2	2.263	0.169
253	OCAR_7131 sulfate permease family protein	2.56
	TSB2_20, 592	K.M#RVYLTGTSPGVR.R	0.56	2	2.291	0.622
254	OCAR_5546 conserved hypothetical protein	2.47
	TSB2_30, 183	K.ANLIDQDKGSFR.L	-1.72	3	2.121	0.447
255	OCAR_4001 conserved hypothetical protein	4.38
	TSB1_20, 182	R.GQLYSAGEGR.A	1.56	2	1.57	0.473
	TSB1_20, 811	R.EHHVDHGDAAQQSDGR.I	-0.35	2	1.637	0.618
256	OCAR_4888 histidine triad	8.51
	TSB2_20, 275	R.SPGHTLVIPK.A	1.1	3	2.76	0.376
	TSB3_20, 273	R.SPGHTLVIPK.A	0.77	2	2.528	0.444
257	OCAR_7080 conserved hypothetical protein	9.91
	TSB1_20, 912	-.MSGTPGAPDALDLAALLSSR.V	0.57	3	2.117	0.591
258	OCAR_6588 integral membrane protein TerC	9.95
	TSB1_25, 662	R.WIAYVGLAVILYVAGDM#IYR.G	-1.09	2	2.265	0.647
259	OCAR_5649 glycosyl transferase family 2	7.75
	TSB3_25, 389	R.IQLRYFEAGAWQAWVGIAR.T	1.66	3	2.035	0.504
260	OCAR_5992 haloacid dehalogenase type II	11.44
	TSB1_20, 1259	R.GINADWAALVDGWRGAYRPSM@DEVR.R	-1.55	3	2.279	0.569
261	OCAR_5120 carbamoyl-phosphate synthase large subunit	3.03
	TSB1_20, 626	K.LHGVIVQFGGQTPLK.L	0.58	3	3.395	0.471
	TSB1_10, 237	K.TKVVILGGGPNR.I	0.19	2	1.659	0.54
262	OCAR_7230 conserved hypothetical protein	7.06
	TSB1_20, 811	R.EQM#GRIAPRSGGQAER.E	-0.47	2	1.93	0.615
263	OCAR_5861 permease YjgP/YjgQ	7.01
	TSB1_35, 1095	R.WHTEIGADVLANVLQPGQFIR.L	-0.36	3	2.019	0.582
	TSB2_20, 1515	R.RWHTEIGADVLANVLQPGQFIRLDK.L	1.4	3	2.148	0.645
264	OCAR_7088 uroporphyrinogen decarboxylase	6.34
	TSB1_35, 945	R.LIFNLGHGILPQTPIAHVER.M	1.42	3	4.401	0.582
	TSB2_35, 912	R.LIFNLGHGILPQTPIAHVER.M	1.71	3	4.356	0.518
	TSB3_35, 922	R.LIFNLGHGILPQTPIAHVER.M	1.37	3	4.253	0.471
265	OCAR_6729 FAD-dependent pyridine nucleotide-disulphide oxidoreductase	6.98
	TSB2_40, 272	R.LHTIFGAKANPR.V	-0.47	2	2.019	0.516
	TSB3_15, 203	K.VEMVGDGAKKTK.Q	-0.39	1	1.132	0.55
	TSB3_15, 199	K.VEMVGDGAKKTK.Q	0.87	1	1.153	0.616
266	OCAR_4124 OsmC family protein	12.35
	TSB1_15, 536	R.LRFDVDTDAPQEKLDQLLK.L	-0.65	2	2.016	0.567
267	OCAR_5050 conserved hypothetical protein	9.27
	TSB2_20, 1366	R.VSLVTAISPGALIDMLFVFAAALRLVRQLAR.L	0.67	3	2.16	0.624
268	OCAR_4354 two component transcriptional regulator winged helix family	15.35
	TSB3_700, 282	K.SGFKAPIIMLTGHDGESDTILGLESGANDYVAK.P	1.45	3	2.046	0.003
269	OCAR_5344 FAD-dependent pyridine nucleotide-disulphide oxidoreductase	3.8
	TSB3_15, 203	R.KLVAEGKM@DLK.I	-1.42	1	1.028	0.597
270	OCAR_6645 oxidoreductase aldo/keto reductase family	3.85
	TSB3_40, 437	R.M#DC*YLLHWR.G	0.71	2	1.57	0.658
271	OCAR_7404 putative hydroxypyruvate reductase	4.68
	TSB2_20, 386	R.RIEVIEAGHPVPDEASVR.G	0.73	3	4.208	0.515
	TSB2_20, 387 - 388	R.RIEVIEAGHPVPDEASVR.G	-1.26	2	5.062	0.733
	TSB3_20, 389	R.RIEVIEAGHPVPDEASVR.G	1.26	3	3.734	0.482
272	OCAR_7722 cation diffusion facilitator family transporter	7.46
	TSB1_35, 1060	R.ESVSGLM@DEAIAPKTLARIR.E	0.27	2	1.936	0.738
273	OCAR_6845 ABC-type nitrate/sulfonate/bicarbonate transport systems periplasmi	34
	TSB1_20, 290	K.DHAC*C*LVFM#HER.D	1.32	3	3.692	0.478
	TSB1_30, 456	K.VVAWNHTSGSGLSVLPHINSVK.E	0.61	3	5.373	0.518
	TSB2_30, 427	K.VVAWNHTSGSGLSVLPHINSVK.E	0.37	3	4.507	0.422
	TSB2_30, 452	K.VVAWNHTSGSGLSVLPHINSVK.E	0.24	2	4.275	0.555
	TSB2_40, 1768	R.SWAQVLEAFISGQVNAVHLLSPM#TVWAR.F	1.25	3	2.579	0.552
	TSB3_15, 531	R.RIDFQPYPYPSYTEELIR.R	0.58	3	3.647	0.387
	TSB3_15, 535	R.RIDFQPYPYPSYTEELIR.R	0.63	2	4.133	0.482
	TSB3_15, 567	R.IGYLPITDATPLLVAHGK.G	0.53	2	2.586	0.522
	TSB3_30, 400	R.FTGDVWKDHAC*C*LVFM#HER.D	1.16	3	2.991	0.385
	TSB3_30, 436	K.VVAWNHTSGSGLSVLPHINSVK.E	0.68	3	5.165	0.574
	TSB3_30, 446	K.VVAWNHTSGSGLSVLPHINSVK.E	0.92	2	5.951	0.626
	TSB3_10, 288	R.QMLRLSALLTAGGALPLLK.A	-0.6	2	1.815	0.647
274	OCAR_5526 rect protein	2.82
	TSB2_30, 180	K.LSDYTRETADK.I	-0.53	2	1.571	0.562
275	OCAR_4370 taurine import ATP-binding protein TauB	17.52
	TSB2_15, 598	R.FILLGPSGCGKSTLLK.A	0.55	2	2.602	0.069
	TSB2_35, 741	K.VGLKEFANAYPHTLSGGMKQR.V	-0.64	2	1.599	0.685
276	OCAR_5732 probable glycin-rich signal peptide protein	38.04
	TSB2_25, 560	K.KILLATAC*VFAMSATAM#AQSSM@DRSSSGTAIHK.N	1.7	3	2.136	0.578
277	OCAR_4056 nuclease	17.65
	TSB1_25, 332	-.M@HIRAGVSM#IRR.R	0	2	2.304	0.296
	TSB2_20, 590	R.YGRQHAFVLIAGK.P	-0.45	3	2.042	0.449
	TSB3_20, 421	-.M@HIRAGVSM#IRR.R	0.76	2	2.518	0.332
	TSB3_35, 370	R.M#M@PAFAAAGINAATLEGR.R	1.27	2	1.51	0.004
278	OCAR_5167 sulfite-dehydrogenase	4.95
	TSB3_15, 455	K.KDAQWVLVEGADGAHMTR.S	-0.61	3	2.052	0.496
279	OCAR_5322 UDP-glucuronate 5'-epimerase (UDP-glucuronic acidepimerase)	8.55
	TSB2_45, 345	R.LAQRPAKPNPAWNPEAPDPATSHAPWR.I	0.98	3	5.071	0.516
	TSB3_45, 326	R.LAQRPAKPNPAWNPEAPDPATSHAPWR.I	0.57	3	4.05	0.47
280	OCAR_7254 protein TolR	6.67
	TSB3_20, 158	K.ADYGTIM@K.V	0.36	2	1.602	0.528
281	OCAR_6274 molybdopterin biosynthesis protein	6.47
	TSB2_20, 1582	R.AKEMGADLLITSGGASVGDHDM@VK.P	-0.06	2	1.608	0.002
282	OCAR_6077 EpsP	7.17
	TSB3_20, 369	R.LC*FVALGAPKQEVFAAR.C	-1.31	3	2.251	0.54
283	OCAR_4737 DNA-3-methyladenine glycosidase II	4.48
	TSB1_10, 305	R.VTRGAAKAAAK.T	-0.52	2	1.998	0.516
284	OCAR_6583 penicillin-binding protein 1A family	1.72
	TSB2_30, 1021	K.YAPHINLPAAR.A	-0.67	1	1.023	0.001
285	OCAR_6896 glycine cleavage T protein	6.39
	TSB1_20, 647	K.TVGTFGSSAGGHGLALLR.V	0.35	2	2.691	0.422
286	gi|47176969|ref|YP_015580.1| legumin precursor [Oligotropha carboxidovorans]	14.29
	TSB3_15, 526	R.HQQHSRPAIIIDGM#ESPRR.N	0.27	2	2.186	0.482
287	OCAR_4433 phenylalanyl-tRNA synthetase beta subunit	7.31
	TSB1_30, 275	R.GRPLHVFDAAK.V	0.42	2	3.811	0.587
	TSB1_20, 1130	R.LTSIGLRPINALVDITNFMTFDRGR.P	-0.62	3	2.736	0.611
	TSB2_20, 1130	R.LTSIGLRPINALVDITNFMTFDRGR.P	-0.19	3	2.043	0.67
	TSB3_20, 1148	R.LTSIGLRPINALVDITNFMTFDRGR.P	-0.81	3	2.195	0.557
	TSB3_35, 718	K.PPVELAAFQPVSRDFAFLADHAVKAADILR.A	-0.04	3	2.309	0.653
288	OCAR_6662 L-carnitine dehydratase/bile acid-inducible protein F	12.34
	TSB2_20, 764	K.NRDALNAIIEAVTRTR.T	0.9	2	1.577	0.661
	TSB3_20, 949	R.GPMRVGIPIADLTAGLFCAM#GILTALLER.E	-0.56	3	2.463	0.467
	TSB3_20, 772	K.NRDALNAIIEAVTRTR.T	1.16	2	1.543	0.636
289	OCAR_7234 chaperonin GroL	13.11
	TSB1_20, 1304	K.KLSGLQAMLPVLEAVVQSGK.P	0.06	2	4.234	0.658
	TSB1_20, 1306	K.KLSGLQAMLPVLEAVVQSGK.P	0.89	3	4.846	0.467
	TSB1_10, 204	R.VGGATEIEVK.E	-0.34	2	2.276	0.418
	TSB1_20, 744	K.AVIDKENTTIVNGAGKK.A	0.91	2	1.815	0.563
	TSB3_10, 455	R.AAVQEGIVPGGGTALLR.A	0.48	2	2.122	0.357
290	OCAR_5597 FHA domain containing protein	5.95
	TSB2_20, 474	-.M@MTIRHGSPVAGC*M@RGLGAR.V	0.52	2	2.275	0.53
	TSB2_20, 474	-.MM@TIRHGSPVAGC*M@RGLGAR.V	0.52	2	2.275	0.609
	TSB3_20, 470	-.MM@TIRHGSPVAGC*M@RGLGAR.V	-0.82	2	2.167	0.555
	TSB3_20, 470	-.M@MTIRHGSPVAGC*M@RGLGAR.V	-0.82	2	2.167	0.609
291	OCAR_6027 general L-amino acid-binding periplasmic protein AapJ	13.31
	TSB1_15, 465	R.HGDDQWFDIVK.W	0.21	2	3.81	0.655
	TSB2_40, 1323	K.YGWFGIVM#TSLIVGGLAPASAQTLKTIKDR.G	1.98	3	2.439	0.671
292	OCAR_7266 hypothetical protein	37.5
	TSB1_15, 592	R.WRMVFNHALRHWK.P	-1.4	2	1.761	0.49
293	OCAR_6816 phosphonoacetate hydrolase	8.61
	TSB2_20, 832	K.LRSHGGLSEQPVPFM@VSK.P	1.05	2	1.606	0.492
	TSB3_20, 572	K.C*TPDGEPQVVFLEK.M	0.89	2	1.51	0.499
294	OCAR_6091 udp-glucose 6-dehydrogenase (udp-glc dehydrogenase)(udp-glcdh) (udp	8.43
	TSB1_25, 378	R.RVMSEVYRPLHLNASPILYTDR.R	0.71	3	2.082	0.545
	TSB1_10, 352	R.GIGLDNRIGM#K.F	-1.08	2	1.527	0.487
295	OCAR_4356 pyridoxal phosphate enzyme YggS family	20.09
	TSB1_15, 220	K.LHLIGPLQSNK.A	0.72	3	2.396	0.455
	TSB3_30, 441	R.YGLTISGLM@C*IPPAEEAPAPHFALTAKIAER.N	1.31	3	2.825	0.137
296	OCAR_6686 TonB like protein	6.42
	TSB1_15, 371	K.PVESEDPDRVVSPDK.A	0.53	2	1.926	0.548
	TSB2_15, 359	K.PVESEDPDRVVSPDK.A	-0.21	2	1.912	0.602
297	OCAR_6181 ATP-dependent DNA helicase RecG	6.11
	TSB1_15, 269	R.DATPGTVVTLKVTVDRHR.P	0.24	2	2.102	0.696
	TSB2_10, 273	R.DATPGTVVTLKVTVDRHR.P	0.43	2	2.04	0.683
	TSB2_20, 1484	-.MRPPILNPLFAPITSLPGVGPK.Q	-0.43	3	2.017	0.692
	TSB3_35, 1111	-.M#RPPILNPLFAPITSLPGVGPK.Q	0.85	3	3.321	0.286
	TSB3_10, 288	R.DATPGTVVTLKVTVDRHR.P	0.5	2	1.997	0.624
298	OCAR_4560 heme exporter protein CcmC	9.05
	TSB1_20, 790	R.AARAAAVLTLVGAINIPIIK.F	-1.24	3	3.24	0.362
	TSB2_20, 783	R.AARAAAVLTLVGAINIPIIK.F	-0.51	2	1.725	0.695
	TSB3_20, 789	R.AARAAAVLTLVGAINIPIIK.F	-0.97	3	2.898	0.453
299	OCAR_7552 cell volume regulation protein A	3.35
	TSB2_25, 519	R.GLGGNRVNM#IGLRLSEEK.K	0.59	2	1.989	0.633
300	OCAR_7323 membrane lipoprotein lipid attachment site putative	9.78
	TSB1_20, 534	R.HAYYFVALEK.G	0.89	2	3.243	0.589
	TSB3_20, 530	R.HAYYFVALEK.G	0.48	2	3.625	0.594
	TSB3_25, 462	K.M@VSM#IYSKAPHAIFALK.D	1.09	2	1.621	0.654
301	OCAR_5456 cytochrome c class I	5.58
	TSB1_20, 372	K.TPDLVPAGAFK.G	0.76	2	1.693	0.552
	TSB3_20, 368	K.TPDLVPAGAFK.G	0.71	2	2.036	0.595
302	OCAR_6186 conserved hypothetical protein	10.13
	TSB3_25, 417	R.PTEFGVDLGSANSVEGLRAVWRGALK.R	1.61	3	2.85	0.195
	TSB3_20, 342	R.EGHNGLGMR.L	-0.96	1	1.008	0.576
303	OCAR_6408 trag family protein	2.68
	TSB2_35, 776	R.EPGLEWHKDIAPEPVR.T	-0.46	2	1.63	0.628
304	OCAR_5947 glutamyl-tRNA synthetase	9.09
	TSB1_40, 995	K.HIYDALGWTVPTM#AHIPLIHGPDGSK.L	0.67	3	3.102	0.465
	TSB3_10, 740	R.AQLLQAMPGLKER.A	1.18	2	2.227	0.617
305	OCAR_4203 conserved hypothetical protein	21.74
	TSB1_10, 161	R.M#TQQQRRR.L	-0.96	2	1.617	0.551
	TSB2_10, 159	R.M#TQQQRRR.L	-0.36	2	1.71	0.594
	TSB3_35, 599	K.TSPLRASVIGLVKGGLDAINGGYLNM#LR.H	1.65	3	3.1	0.272
	TSB3_10, 154	R.M#TQQQRRR.L	-0.27	2	1.725	0.517
306	OCAR_5475 conserved hypothetical protein	9.03
	TSB1_25, 249	K.HEMDELAELVKK.T	-0.61	2	1.54	0.661
	TSB3_25, 238	K.HEMDELAELVKK.T	-1.37	2	1.813	0.61
307	OCAR_7187 omega-amino acid--pyruvate aminotransferase (Omega-APT)(Beta-alanin	8.52
	TSB1_20, 544	R.GYHGVGFGGISVGGM#VNNR.R	0.45	3	3.246	0.412
	TSB3_30, 185	K.GVTNGAVPMGGVIVR.E	1.64	2	1.682	0.533
308	OCAR_6065 nitrogen regulation protein NR(I)	4.17
	TSB2_20, 602	R.SAAMQEIYRVLAR.L	-1.37	2	1.765	0.507
	TSB3_25, 362	R.LM#QTDLTVM#ITGESGTGK.E	0	2	1.713	0.682
309	gi|47176981|ref|YP_015592.1| kinesin-like protein [Oligotropha carboxidovoran	14.37
	TSB2_10, 497	R.M@C*GDVM@EARSGVLLNIVKSIGR.Y	1.65	2	1.829	0.001
310	OCAR_6874 conserved hypothetical protein	35.48
	TSB1_50, 1131	R.QMAVVALMVGFGICAGGCSYKLGDMLGGDK.A	0.27	3	2.359	0.002
	TSB1_15, 307	R.GTNEGWLQGEACKSGGAWEIR.S	0.46	2	2.225	0.309
	TSB2_15, 299	R.GTNEGWLQGEACKSGGAWEIR.S	-0.71	2	2.319	0.155
311	OCAR_4788 conserved hypothetical protein	13.5
	TSB2_20, 622	R.IASLTTPELACILDDLAEQK.A	0.93	3	2.019	0.498
312	OCAR_4261 diaminopimelate epimerase	14.14
	TSB1_20, 1452	R.ANITLAHVVDRNHIRMR.T	-0.29	3	2.319	0.57
	TSB1_35, 1095	K.RTDRTVEM@SLPGGDLTIEWR.E	-0.29	3	2.131	0.509
	TSB3_20, 1473	R.ANITLAHVVDRNHIRMR.T	-0.45	3	2.123	0.654
313	OCAR_5788 methyl-accepting chemotaxis sensory transducer	9.07
	TSB1_35, 647	R.FM#AAANHANKAAVILNNADTTKLVGQLVAIGK.G	-0.03	3	2.039	0.57
	TSB3_00, 264	R.IENEKQAAAQRR.A	-0.13	2	2.027	0.469
	TSB3_10, 582	R.GVVRRLVGLQTNM#K.A	1.29	2	1.59	0.541
314	OCAR_6080 putative acyltransferase putative	8.02
	TSB3_25, 517	R.LPPLTAFAVTFTATTLAIVIALIC*IR.R	-1.03	3	2.75	0.538
315	OCAR_4145 helicase C-	4.39
	TSB1_64, 35	R.WPALVIVVPK.M	0.2	1	1.263	0.001
	TSB2_25, 181	R.ADRLEPCAIGLRVR.P	0.71	3	2.075	0.429
	TSB3_10, 231	R.RNLREPTSDAK.F	-0.56	2	1.739	0.501
	TSB3_10, 582	R.VGRRWPALVIVVPK.M	-1.79	2	1.65	0.512
316	OCAR_7294 protein of unknown function	6.01
	TSB3_30, 252	R.NHPELKDAQIM@R.L	0.29	2	2.18	0.562
317	OCAR_5160 DNA ligase	3.73
	TSB3_10, 366	K.HDPHVIDAVLM#YAQRGHGK.R	-1.78	3	2.948	0.193
318	OCAR_6674 extracellular tungstate binding protein	19.13
	TSB1_20, 308	K.NKGDLAIVVEGDKR.L	1.57	3	3.999	0.523
	TSB1_20, 320	K.NKGDLAIVVEGDKR.L	0.17	2	3.693	0.634
	TSB1_25, 233	R.RGDADVVFVHAK.A	1.43	3	3.661	0.349
	TSB2_20, 296	K.NKGDLAIVVEGDKR.L	1.4	3	4.644	0.573
	TSB2_20, 299	K.NKGDLAIVVEGDKR.L	0.07	2	4.594	0.612
	TSB2_25, 207	R.RGDADVVFVHAK.A	1.2	3	3.033	0.361
	TSB2_25, 368	R.LFNQYGVM#LVNPEKHPSVK.A	0.71	3	3.328	0.435
	TSB2_35, 756	K.KRYPVMYNDFVLIGPK.N	1.4	3	4.18	0.499
	TSB2_40, 696	K.KRYPVM#YNDFVLIGPK.N	1.52	3	3.212	0.409
	TSB3_20, 296	K.NKGDLAIVVEGDKR.L	-0.02	3	5.214	0.591
	TSB3_20, 300	K.NKGDLAIVVEGDKR.L	-0.04	2	4.682	0.585
	TSB3_25, 222	R.RGDADVVFVHAK.A	0.47	2	3.678	0.606
	TSB3_35, 651	K.KRYPVM#YNDFVLIGPK.N	1	3	3.667	0.421
	TSB3_35, 659	K.KRYPVM#YNDFVLIGPK.N	0.07	2	2.315	0.47
	TSB3_35, 762	K.KRYPVMYNDFVLIGPK.N	0.8	2	3.113	0.522
	TSB3_35, 766	K.KRYPVMYNDFVLIGPK.N	0.43	3	4.134	0.512
	TSB3_40, 688	K.KRYPVM#YNDFVLIGPK.N	0.54	3	3.057	0.433
	TSB3_25, 466	K.KRYPVM#YNDFVLIGPK.N	0.15	3	2.702	0.571
319	OCAR_4529 DNA polymerase III beta subunit	8.33
	TSB1_10, 545	R.LAQFDLPLPK.S	0.71	2	2.373	0.396
	TSB1_15, 336	R.YLLDIAAQIQGEAAVLK.L	-0.76	3	2.002	0.674
320	OCAR_7248 putative Cell division protease FtsH homolog	7.52
	TSB1_25, 268	R.QMQGGAGKAMGFGK.S	-0.84	2	1.777	0.599
	TSB1_20, 260	R.VRDMFEQAK.K	0.85	2	1.523	0.514
	TSB2_25, 241	R.QMQGGAGKAMGFGK.S	-0.42	2	1.799	0.559
	TSB3_25, 257	R.QMQGGAGKAMGFGK.S	-0.38	2	2.016	0.513
	TSB3_35, 1184 - 1186	R.ESVLEPATPRTSAVPPTGK.P	-0.4	2	1.703	0.615
321	OCAR_6516 formyl-CoA transferase	14.62
	TSB1_15, 145	K.VERPGTGDITR.G	0.85	3	3.075	0.343
	TSB1_20, 1640	R.DGLPLVTGAQIGDSGTGLHLALGIVTALFHR.T	-0.03	3	3.975	0.647
	TSB2_20, 1662	R.DGLPLVTGAQIGDSGTGLHLALGIVTALFHR.T	1.34	3	3.664	0.499
	TSB3_20, 1657	R.DGLPLVTGAQIGDSGTGLHLALGIVTALFHR.T	0.41	3	4.363	0.624
	TSB3_25, 342	R.RSPLLGEHTDEILR.D	1.38	3	3.101	0.412
322	OCAR_5912 beta-lactamase domain protein	5.94
	TSB1_25, 249	R.AKRGDPDAVGEAVR.R	0.37	2	1.643	0.645
	TSB2_30, 317	K.ILEDQNSRAVVARR.R	0.05	2	1.625	0.63
	TSB3_25, 193	R.GDPDAVGEAVRRAVR.S	1.47	3	2.147	0.502
323	OCAR_6340 membrane protein putative	9.2
	TSB3_25, 482	K.IVSAALLLAYGMTGFAVLHTVSQSM@AGR.S	-1.95	3	2.087	0.546
324	gi|47177004|ref|YP_015615.1| phosphoribulokinase [Oligotropha carboxidovorans	7.78
	TSB3_20, 469	K.LDLAM@QLILTPLILQLIDR.K	-1.31	3	2.109	0.6
325	OCAR_4456 dihydroxy-acid dehydratase	5.38
	TSB2_20, 1607	K.AGGVAKEFNTIAVDDGIAM@GHDGMLYSLPSR.E	-1.01	3	2.061	0.659
326	OCAR_4633 polysaccharide deacetylase	14.49
	TSB1_15, 320	R.SLPTDHDINAAIGALAR.R	-0.63	3	2.367	0.523
	TSB2_20, 1607	R.LSLNGNFQTGRALSVLM#SGAATALWNGFRR.I	-1.14	3	2.08	0.635
327	OCAR_6517 oxalyl-CoA decarboxylase	12.91
	TSB1_15, 236	K.GILPDTHPQSAGAAR.S	0.62	2	3.138	0.564
	TSB2_15, 360	R.VLHAQDLGIGLAR.A	-0.16	2	3.189	0.501
	TSB2_20, 502	R.LNWLLSHGK.G	0.42	2	2.507	0.552
	TSB2_20, 582	K.M#MEAFGGVGVHVTTPDELKR.A	0.5	3	2.646	0.011
	TSB3_20, 373	K.RPLIVLGK.G	0.68	2	3.107	0.278
	TSB3_20, 502	R.LNWLLSHGK.G	0.03	2	2.418	0.476
328	OCAR_4359 lipoprotein putative	11.41
	TSB1_15, 521	R.NAM@M@FDAYGSAVGLPPLYK.L	0.93	2	1.504	0.561
329	OCAR_7199 peptidase M16 domain protein	3.19
	TSB1_35, 1111	K.SGLAHFLEHLMFK.G	1.72	3	4.204	0.561
	TSB2_35, 1090	K.SGLAHFLEHLMFK.G	1.6	3	3.572	0.561
	TSB3_35, 1086	K.SGLAHFLEHLMFK.G	0.75	3	4.163	0.564
	TSB3_35, 1088	K.SGLAHFLEHLMFK.G	0.79	2	3.441	0.445
330	OCAR_7037 conserved hypothetical protein	13.14
	TSB3_00, 311	-.M#RSILNTEGADGGALSR.N	1.71	2	1.645	0.72
331	OCAR_5420 glycine cleavage system T protein	3.4
	TSB3_35, 272	K.QVPLHALHVSR.G	0.48	2	2.149	0.49
332	OCAR_6238 beta-hexosaminidase (N-acetyl-beta-glucosaminidase)(Beta-N-acetylhe	10
	TSB3_10, 671	R.YPAGAVFGALYDR.N	0.52	2	1.577	0.003
	TSB3_25, 462	K.AGC*DVALHCNGKM@DEM#R.A	1.32	2	1.528	0.691
333	OCAR_5962 penicillin-binding protein 1A (PBP-1a) (PBP1a)	2.65
	TSB3_20, 500	R.GPVNKIDLSGDWGVKLAEVK.A	-0.14	3	2.19	0.66
	TSB3_25, 350	R.GPVNKIDLSGDWGVKLAEVK.A	-0.47	3	2.057	0.651
334	OCAR_7481 copper-translocating P-type ATPase	5.72
	TSB1_35, 345	R.ATAVGEATM@LSQIIR.M	-1.69	2	1.831	0.566
	TSB3_20, 1198	R.LAAIVAVADPIKETTPEAINALHDLGLK.V	1.28	3	5.03	0.561
335	OCAR_5339 mammalian cell entry related	5.9
	TSB1_20, 543	R.IDNIM#AGVESLM@GNK.E	1.07	2	1.871	0.633
	TSB1_20, 543	R.IDNIM@AGVESLM#GNK.E	1.07	2	1.63	0.678
	TSB3_20, 536	R.IDNIM#AGVESLM@GNK.E	0.24	2	1.834	0.592
336	OCAR_7180 conserved hypothetical protein	33
	TSB3_35, 1020	R.M#NGRWIMAAATFAC*GIAM#SAPAQADWVPPFK.G	0.87	3	2.471	0.447
	TSB3_35, 1020	R.MNGRWIM#AAATFAC*GIAM#SAPAQADWVPPFK.G	0.87	3	2.339	0.477
337	OCAR_7040 2-methylcitrate synthase (Methylcitrate synthase)(Citrate synthase	5.63
	TSB1_15, 269	K.KSVALSGVM@AGNTALCTVGR.S	-1.68	2	2.123	0.672
	TSB3_10, 288	K.KSVALSGVM@AGNTALCTVGR.S	-1.43	2	1.883	0.638
338	OCAR_4083 PpiC-type peptidyl-prolyl cis-trans isomerase	14.62
	TSB1_15, 188	R.HILVETEDEAK.A	-0.19	2	3.207	0.587
	TSB1_30, 519	R.KAPPFEQVKPQLEAFVIR.K	1.27	3	2.602	0.398
	TSB2_20, 567	K.SQFGWHIIK.V	0.05	2	2.62	0.382
	TSB2_30, 483	R.KAPPFEQVKPQLEAFVIR.K	0.49	2	3.253	0.573
	TSB3_15, 184	R.HILVETEDEAK.A	0.68	2	3.655	0.495
	TSB3_20, 564	K.SQFGWHIIK.V	0.79	2	3.077	0.494
	TSB3_30, 488	R.KAPPFEQVKPQLEAFVIR.K	0.55	2	3.093	0.475
339	OCAR_6523 fumarylacetoacetate	8.56
	TSB3_10, 674	K.SFDGFGPFGPVVATGIDPTK.E	0.39	2	2.625	0.413
340	OCAR_6800 siroheme synthase	3.24
	TSB3_35, 167	R.VVRLKSGDPM#IFGR.L	-1.43	3	2.017	0.557
341	OCAR_4721 histidinol dehydrogenase	6.26
	TSB3_10, 630	R.ALGPAAM@TLGTAEGLDAHARSVGVR.L	-0.98	2	2.197	0.408
342	OCAR_5147 formate dehydrogenase alpha subunit	9.78
	TSB1_20, 616	R.TFKPLTPNQTSYWQNYR.K	1.14	3	3.075	0.401
	TSB1_20, 912	K.TVHQVGLPLNFGFVGETK.K	0.52	3	4.926	0.394
	TSB1_20, 1259	R.GLLADGPFPVHMEPFESPVPNLVFPK.L	1.34	3	4.604	0.505
	TSB1_35, 576	R.LVEHFHFWTK.T	1.9	2	3.096	0.562
	TSB2_20, 1147	R.GLLADGPFPVHM#EPFESPVPNLVFPK.L	0.12	3	3.798	0.592
	TSB2_20, 1272	R.GLLADGPFPVHMEPFESPVPNLVFPK.L	1.43	3	4.524	0.483
	TSB2_35, 554	R.LVEHFHFWTK.T	1.41	3	2.695	0.54
	TSB2_35, 558	R.LVEHFHFWTK.T	0.6	2	2.453	0.514
	TSB3_20, 1282	R.GLLADGPFPVHMEPFESPVPNLVFPK.L	1.25	3	5.136	0.612
	TSB3_35, 547	R.LVEHFHFWTK.T	0.43	2	3.475	0.5
	TSB3_35, 556	R.LVEHFHFWTK.T	0.09	3	2.543	0.399
343	OCAR_4115 monofunctional biosynthetic peptidoglycan transglycosylase	12.28
	TSB3_20, 1528	R.FCSHRGIDWGSISDILEDAEDGEVAR.G	0.33	2	2.039	0.575
344	OCAR_6094 methionyl-tRNA synthetase	17.21
	TSB1_20, 276	R.TSEVAHHDSTQEIWR.R	1.13	3	2.529	0.395
	TSB1_20, 934	R.YYITTAIAYPNGAPHIGHAYEAIATDALAR.F	1.97	3	3.386	0.317
	TSB1_25, 536	R.YYITTAIAYPNGAPHIGHAYEAIATDALAR.F	0.63	3	3.175	0.427
	TSB1_30, 383	R.IKPGTQLPPPAPVFPR.Y	0.12	3	3.374	0.535
	TSB1_40, 515	K.RVYAHGFLFNR.G	0.58	3	2.954	0.555
	TSB1_40, 516	K.RVYAHGFLFNR.G	0.47	2	2.831	0.431
	TSB2_30, 360	R.IKPGTQLPPPAPVFPR.Y	0.61	2	2.968	0.605
	TSB2_30, 363	R.IKPGTQLPPPAPVFPR.Y	0.8	3	3.433	0.575
	TSB2_40, 476	K.RVYAHGFLFNR.G	0.68	3	3.389	0.447
	TSB2_40, 477	K.RVYAHGFLFNR.G	0.5	2	3.564	0.456
	TSB3_20, 394	R.RLNISFDR.F	0.49	2	2.575	0.345
	TSB3_30, 365	R.IKPGTQLPPPAPVFPR.Y	0.48	2	2.723	0.523
	TSB3_30, 369	R.IKPGTQLPPPAPVFPR.Y	0.73	3	3.589	0.6
	TSB3_40, 457	K.RVYAHGFLFNR.G	0.34	2	3.4	0.367
	TSB3_40, 472	K.RVYAHGFLFNR.G	0.64	3	3.386	0.53
	TSB3_15, 262	R.IKPGTQLPPPAPVFPR.Y	0.27	2	1.853	0.505
345	OCAR_6233 twin-arginine translocation protein TatB	14.79
	TSB3_35, 1032	R.RMAAEFQGQFNEAM@REAEM@ADIK.K	-0.41	3	2.486	0.675
346	OCAR_5603 oxidoreductase	10.05
	TSB2_20, 435	K.KGC*DHGQCGAC*TVHVNGRR.V	0.83	2	1.584	0.611
347	OCAR_4176 sensor protein KdpD	2.46
	TSB2_15, 518	R.LDPVLFEQVLFNLLDNARK.Y	-0.64	2	2.031	0.561
348	OCAR_5821 GTP-binding protein Era	9.09
	TSB2_20, 1330	R.LDRAM#VSTAWSGAHDADM@VCVLLDAR.A	0.87	3	2.037	0.641
349	OCAR_7571 trag protein	4.83
	TSB2_15, 518	R.LLLM#LDEFPALGRLDFFESALAFMAGYGIK.S	0.16	3	2.794	0
350	OCAR_4407 non-canonical purine NTP pyrophosphatase RdgB/HAM1 family	8.49
	TSB3_40, 365	K.DFM@AAMTQIERLLQER.D	-1.05	3	2.02	0.529
351	OCAR_4451 conserved hypothetical protein	6.5
	TSB3_20, 620	K.GDRLVVDMTTGVSR.V	-0.22	2	2.366	0.542
352	OCAR_4364 methyltransferase GidB	12.23
	TSB1_20, 1263	R.TGGDGCVVEVTEIVRC*SMAMPAGGNGA.	0.15	3	2.517	0.538
	TSB3_30, 316	R.TGGDGCVVEVTEIVRCSM@AMPAGGNGA.	1.57	3	2.053	0.001
353	OCAR_5209 fatty acid oxidation complex subunit alpha	6.06
	TSB1_30, 524	R.VTLADMQPAAIANAM@KRAADLFAK.I	0.41	3	2.719	0.464
	TSB1_35, 345	K.GHAHVHATPEM@TDR.L	0.44	2	1.686	0.595
354	OCAR_5858 conserved hypothetical protein	14.48
	TSB1_20, 759	K.GGWFIGASGGSGTLTFHGR.R	0.09	2	5.127	0.601
	TSB1_20, 762	K.GGWFIGASGGSGTLTFHGR.R	0.53	3	3.327	0.475
	TSB1_20, 1023	R.RYPLSIGGLSAGFVFGASK.T	0.17	2	5.491	0.663
	TSB2_20, 759	K.GGWFIGASGGSGTLTFHGR.R	0.95	3	2.697	0.382
	TSB3_20, 757	K.GGWFIGASGGSGTLTFHGR.R	1.75	3	2.76	0.422
	TSB3_20, 758	K.GGWFIGASGGSGTLTFHGR.R	0.17	2	5.116	0.587
	TSB3_20, 1029 - 1030	R.RYPLSIGGLSAGFVFGASK.T	-1.26	2	4.363	0.594
355	OCAR_6550 lysozyme (Lysis protein) (Muramidase) (Endolysin)(Morphogenesis pro	9.09
	TSB3_45, 345	-.M#LHAAPAVRVVVPAK.I	0.08	2	2.137	0.534
356	OCAR_7393 bacterial extracellular solute-binding proteins family 5	7.25
	TSB1_25, 662	K.WHDGKPVTPEDVIFSLNAFK.K	0.97	2	3.906	0.42
	TSB2_30, 573	K.WHDGKPVTPEDVIFSLNAFKK.Y	1.81	3	2.818	0.478
	TSB3_15, 367	K.YPSNFSHFDYVNPSAPK.G	0.7	3	2.862	0.339
357	OCAR_5720 glyoxalase/bleomycin resistance protein/dioxygenase	14.17
	TSB3_40, 358	-.M#FC*HVM@VGSNDLQAAKK.F	-1.66	2	1.528	0.623
358	OCAR_5045 negative regulator of AmpC AmpD	4.03
	TSB1_10, 360	R.DILARNGIR.R	-0.78	2	1.578	0.623
	TSB2_10, 337	R.DILARNGIR.R	-0.89	2	1.527	0.657
	TSB3_10, 350	R.DILARNGIR.R	-0.15	2	1.801	0.586
359	OCAR_6708 bordetella uptake gene (bug) product superfamily	3.99
	TSB2_20, 714	K.QMRPILLFGEK.R	0.38	2	3.31	0.637
	TSB3_20, 701	K.QMRPILLFGEK.R	0.19	2	2.186	0.427
360	OCAR_4430 transcriptional regulator LysR family putative	8.04
	TSB2_10, 633	R.SGGAVPSYTVETRSSLM#AC*QMVR.D	-0.13	3	3.006	0.173
	TSB2_30, 521	R.SGGAVPSYTVETRSSLM#AC*QMVR.D	-1.14	3	3.219	0.277
	TSB3_10, 524	R.SGGAVPSYTVETRSSLM#AC*QMVR.D	0.34	3	3.063	0.207
361	gi|47177009|ref|YP_015620.1| ribulose bisophosphate carboxylase [Oligotropha	6.79
	TSB1_20, 344	R.LTAAEKYRAK.C	-0.31	2	1.56	0.552
	TSB3_20, 398	R.FLYCM@EAVNRAQAASGEVK.G	-1.14	3	2.018	0.536
362	OCAR_6521 succinyl-CoA ligase [ADP-forming] subunit alpha (Succinyl-CoA synth	11.26
	TSB1_20, 810	K.IGIM#PTNIFKPGNVGIVSR.S	1.38	3	3.219	0.474
	TSB1_20, 920	K.IGIMPTNIFKPGNVGIVSR.S	1.06	3	3.534	0.407
	TSB1_20, 924	K.IGIMPTNIFKPGNVGIVSR.S	1.73	2	3.804	0.498
	TSB2_20, 916	K.IGIMPTNIFKPGNVGIVSR.S	0.87	3	3.334	0.588
	TSB2_20, 920	K.IGIMPTNIFKPGNVGIVSR.S	0.76	2	4.024	0.543
	TSB2_35, 211	R.KKPVAGFIAGR.T	1.28	3	2.965	0.41
	TSB3_10, 315	R.LLGPNC*PGVVTAGEC*K.I	0.5	2	2.078	0.595
	TSB3_20, 814	K.IGIM#PTNIFKPGNVGIVSR.S	1.27	2	2.993	0.561
	TSB3_20, 817	K.IGIM#PTNIFKPGNVGIVSR.S	1.66	3	3.358	0.585
	TSB3_20, 929	K.IGIMPTNIFKPGNVGIVSR.S	0.77	2	3.872	0.595
	TSB3_20, 930	K.IGIMPTNIFKPGNVGIVSR.S	0.18	3	3.417	0.521
	TSB3_35, 208	R.KKPVAGFIAGR.T	-0.01	3	3.34	0.379
363	OCAR_4691 ATP synthase F0 A subunit	11.24
	TSB2_20, 971	R.FQSMAELSYEFVVNM@VRESLGEEGM@K.F	-1.18	3	2.004	0.634
364	OCAR_5929 ribosomal protein S2	18.37
	TSB1_25, 533	R.NNIHIIDLAQTVPLMHR.A	0.78	3	3.459	0.55
	TSB1_35, 1032	K.KLNDLGIFHYWQIAELDSATAHK.I	0.49	3	4.444	0.431
	TSB2_25, 512	R.NNIHIIDLAQTVPLMHR.A	1.81	3	4.704	0.617
	TSB2_35, 1000	K.KLNDLGIFHYWQIAELDSATAHK.I	1.35	3	4.266	0.504
	TSB3_35, 1004	K.KLNDLGIFHYWQIAELDSATAHK.I	0.39	3	4.116	0.52
	TSB3_45, 266	R.QLLEAGVHFGHQAHR.W	0.99	3	2.982	0.481
365	OCAR_7727 conserved domain protein	29.58
	TSB2_20, 530	K.TTTFKIEGMNC*DACANTIK.K	1.96	2	1.651	0.66
	TSB3_20, 309	K.KLVEKEPGVR.V	-0.64	2	2.461	0.249
366	OCAR_4490 beta-hydroxyacyl-(acyl-carrier-protein) dehydratase FabA	7.39
	TSB1_20, 454	K.FSGQVLPHVMR.V	0.13	2	2.353	0.32
367	OCAR_5119 transcription elongation factor GreA	19.1
	TSB2_20, 134	R.SHGDLSENAEYHAAK.E	-0.06	3	2.261	0.453
	TSB2_20, 146	R.SHGDLSENAEYHAAK.E	-1.3	2	1.554	0.539
	TSB2_30, 172	K.KKGTSVEVVAPGGAK.A	1.18	3	3.32	0.227
	TSB2_30, 181	K.KKGTSVEVVAPGGAK.A	0.23	2	2.592	0.447
	TSB3_20, 137	R.SHGDLSENAEYHAAK.E	0.33	3	3.214	0.488
	TSB3_30, 185	K.KKGTSVEVVAPGGAK.A	0.6	2	2.615	0.357
368	OCAR_5860 glycosyl transferase family 9	5.95
	TSB2_25, 339	R.ILLIRTDKIGDAIISTAFFK.A	0.3	2	1.643	0.706
369	OCAR_7476 oligopeptide ABC transporter substrate-binding protein	6.94
	TSB1_15, 397	R.VVVAQGVYPVSFDPHR.D	1.3	3	3.41	0.287
	TSB2_25, 321	K.VHEWGNYAQM#FTTHK.V	1.26	3	2.54	0.482
370	OCAR_6265 nipsnap family containing protein	27.27
	TSB3_40, 1319	K.QAGFFTTLIGPSNM@DLTYLLEWDSM@AAR.E	-1.53	3	2.276	0.629
371	OCAR_4660 YbaK/ebsC protein	18.47
	TSB1_20, 944	R.VLKSLM@ALVDGKPVC*VIVPSDHEVSM@K.K	0.38	3	2.129	0.581
372	OCAR_4194 type IV secretory pathway VirD2 components	3.28
	TSB2_20, 843	R.GVRDDGQDLVISRDYIK.E	0.93	3	2.505	0.513
373	OCAR_4057 peptidase M48 Ste24p	13.13
	TSB1_10, 412	R.RLTLGEIQAARPLR.I	0.43	2	1.62	0.665
	TSB2_25, 532	R.AALVSHVITEM#GGQDANMQALALAKTK.L	-0.03	3	2.19	0.545
	TSB2_25, 572	R.PLERFRILNGLDQHAALK.P	0.77	3	2.136	0.478
	TSB3_00, 316	R.RLTLGEIQAARPLR.I	0.08	2	2.135	0.595
374	OCAR_6895 dihydroorotase multifunctional complex type	12.39
	TSB2_30, 481	K.GLHILPGVIDTQVHFR.E	0.57	2	2.761	0.635
	TSB2_50, 1281	R.M@HC*DFAFFIGGTRENYRDLPELER.A	1.28	3	2.307	0.495
	TSB3_30, 493	K.GLHILPGVIDTQVHFR.E	-0.53	3	3.948	0.545
	TSB3_35, 256	R.IHVLHISTK.E	0.29	2	2.301	0.418
375	OCAR_6432 integrase	7.16
	TSB3_40, 1319	R.SLTPTEIQIMLDQLRHVPTLPTIRLGLR.L	-0.85	3	2.173	0.658
376	OCAR_4667 tetratricopeptide TPR_2	13.31
	TSB1_57, 467	-.MPAPLFLSSGDLIADRRYDFAR.D	1.41	3	2.04	0.517
	TSB2_15, 428	R.GDLMAAADLMTQAVER.A	1.76	2	2.106	0.62
	TSB3_15, 436	R.GDLMAAADLMTQAVER.A	0.54	2	1.892	0.628
377	OCAR_7619 Y4bN protein	3.99
	TSB2_10, 337	R.ARVDACHGAK.T	-0.8	2	1.594	0.628
	TSB2_15, 152	R.ARVDACHGAK.T	-0.11	1	1.457	0.525
	TSB2_15, 446	R.RAKDTPAFFM@GLGGAEQR.A	0.49	3	2.356	0.515
	TSB3_10, 350	R.ARVDACHGAK.T	-0.06	2	1.656	0.625
378	gi|47177065|ref|YP_015676.1| TraA [Oligotropha carboxidovorans]	6.24
	TSB1_15, 681	K.VLASLSLDKHLTYVALTRHR.E	0.13	3	2.346	0.562
	TSB1_15, 507	K.SIAESVEDKIVADPAC*RK.Q	-0.09	3	2.094	0.6
	TSB1_30, 213	R.RDVRALNEM@AR.A	-1.22	3	2.066	0.462
	TSB2_10, 407	R.FALVFSNPEVAFK.A	-0.55	2	1.623	0.498
	TSB2_15, 502	K.SIAESVEDKIVADPAC*RK.Q	-0.47	3	2.118	0.567
379	OCAR_7664 TrbL/VirB6 plasmid conjugal transfer protein	5.05
	TSB1_25, 545	R.NPLNPASM@SRREELASR.Q	-0.56	2	1.937	0.675
380	OCAR_5348 protein containing	21.47
	TSB1_15, 661	K.TLNDLFVHQLQDIYYAEK.Q	0.62	3	3.73	0.536
	TSB2_40, 614	-.M#SEQSFPAGGMPDAPAQHPK.E	-0.21	2	2.266	0.61
381	OCAR_6794 heat shock protein Hsp20	10.19
	TSB2_25, 295	K.ESNPFSLLQHEIDR.L	0.8	3	2.548	0.408
382	OCAR_6975 conserved hypothetical protein	3.2
	TSB1_35, 1060	R.LGTQARDLVVTRQTM#AEGVK.P	0.27	2	1.589	0.759
	TSB2_35, 1037	R.LGTQARDLVVTRQTM#AEGVK.P	-0.24	2	1.87	0.724
383	OCAR_5038 molybdopterin biosynthesis mog protein	11.64
	TSB2_30, 421	R.RVSLDQVPTAILSRQMAGTR.D	0.3	2	1.884	0.684
	TSB3_30, 428	R.RVSLDQVPTAILSRQMAGTR.D	-0.46	2	2.158	0.673
384	OCAR_6450 major facilitator superfamily MFS_1	7.75
	TSB2_57, 1557	R.TYLASYLPAFFFAGLLCLIASLAALSIRRDK.R	1.8	3	2.528	0.666
385	OCAR_4094 membrane-flanked domain	15.48
	TSB1_57, 467	R.NTFEM@SLDKVESVDVDQSILGR.V	-1.52	3	2.097	0.491
	TSB3_57, 377	R.NTFEM@SLDKVESVDVDQSILGR.V	-1.28	3	2.04	0.516
386	OCAR_7028 trehalose synthase (Maltose alpha-D-glucosyltransferase)	0.99
	TSB2_15, 152	-.M@NVMTSIAK.S	0.89	1	1.058	0.606
387	gi|47177046|ref|YP_015657.1| methylase protein [Oligotropha carboxidovorans]	3.61
	TSB2_20, 738	R.WIWSDADRTDRLAR.L	-1.86	3	2.188	0.505
	TSB3_00, 169	R.ALHHLDVPWLPSQIEQREGR.I	-1.78	2	1.501	0
	TSB3_20, 734	R.WIWSDADRTDRLAR.L	-1.68	3	2.246	0.557
	TSB3_30, 206	R.VLNVIDTEAAKTKLQK.I	-0.94	3	2.087	0.624
388	OCAR_5813 DUF88	11.74
	TSB1_15, 699	R.GVRVTVVSTIASQPPMIADELRR.Q	-1.66	2	2.207	0.001
	TSB1_35, 560	R.VTVVSTIASQPPM#IADELRR.Q	-1.65	2	2.415	0.456
389	OCAR_5836 hypothetical protein	17.76
	TSB2_20, 1130	R.QAYDKHDLLGVIPGMTYKQAESLSR.S	-0.1	3	2.122	0.625
390	OCAR_5958 peptidase M48 Ste24p	3.4
	TSB2_15, 171	R.HEM@MRAKVSGFMER.P	0.28	3	2.368	0.001
391	OCAR_5921 prolyl-tRNA synthetase	13.15
	TSB1_25, 336	K.ALVVGPDGVEKPVHSGSYGVGVSR.L	1.4	3	3.603	0.511
	TSB1_15, 321	R.ADGSRELM#SPEDALAR.F	0.54	2	1.921	0.65
	TSB2_20, 862	R.NLPLNLYHIQWK.F	0.1	2	2.724	0.551
392	OCAR_7442 conserved hypothetical protein	19.8
	TSB3_20, 528	R.RM#ATFQELADEAFADLM#K.K	1.69	3	2.057	0.503
393	OCAR_4604 glucokinase	4.71
	TSB3_15, 198	-.M@AEDNRAVGIGNHGAAR.L	0.04	3	2.47	0.517
394	OCAR_4292 argininosuccinate synthase	31.91
	TSB1_15, 587	K.IVNPIM#GVPFWR.D	0.28	2	2.047	0.491
	TSB1_15, 663	K.IVNPIMGVPFWR.D	1.46	2	2.15	0.344
	TSB1_15, 669	R.GIYEAPAMALLHIAYER.L	1.66	2	2.066	0.384
	TSB1_30, 435	R.KLNLYTQTGLLSAEQGSHIPR.L	1.9	3	5.962	0.679
	TSB1_15, 463	K.GNDIERFYRYGLLTNPELR.I	0.2	2	1.841	0.69
	TSB3_25, 414	R.KLNLYTQTGLLSAEQGSHIPR.L	1.49	3	4.584	0.602
	TSB3_30, 416	R.KLNLYTQTGLLSAEQGSHIPR.L	0.81	3	6.326	0.615
	TSB3_20, 1448	R.FEEGQPVALNGQTFTDPVALFLEANTIGGR.H	-0.04	3	2.246	0.603
	TSB3_35, 1020	-.M@STILKSLPKGENVGIAFSGGLDTSAALLWM@K.Q	-0.31	3	2.212	0.528
395	OCAR_7354 malate synthase G	5.28
	TSB3_35, 876	R.ISSQLLANWLHHGVIER.E	0.71	3	3.01	0.357
	TSB3_35, 884	R.ISSQLLANWLHHGVIER.E	0.81	2	3.36	0.489
	TSB3_20, 844	R.LFGRVEEC*LSLPANTLK.I	1.42	2	1.685	0.725
396	OCAR_5126 putative DNA-binding protein	21.15
	TSB1_25, 477	R.LHARNGQTLLELC*SGLAMTR.Q	-1.27	3	2.19	0.685
	TSB3_25, 472	R.LHARNGQTLLELC*SGLAMTR.Q	-1.12	3	2.066	0.743
397	OCAR_5261 protein of unknown function	17.75
	TSB3_30, 516	R.VLTDAAEHGLPGEHHFYITFLSNADGVR.I	1.05	3	3.648	0.506
398	OCAR_6714 alcohol dehydrogenase [acceptor]	4.07
	TSB3_20, 1073	R.ANLSIETDAHATGLILEGRR.A	-1.93	3	2.125	0.566
399	OCAR_4770 ATP-dependent chaperone ClpB	10.95
	TSB1_35, 381	R.THFRPEFLNR.I	1.24	2	3.34	0.322
	TSB1_35, 461	R.PYQVVLFDEIEK.A	1.22	3	2.745	0.259
	TSB1_35, 703	R.RRPYQVVLFDEIEK.A	0.85	3	3.411	0.397
	TSB1_20, 384	K.SRLQTLETDLAELEKK.S	0.88	3	2.51	0.514
	TSB2_25, 180	R.LKIEQEALKK.E	0.39	2	2.487	0.354
	TSB2_35, 361	R.THFRPEFLNR.I	0.08	2	2.907	0.307
	TSB2_35, 433	R.PYQVVLFDEIEK.A	1.18	3	3.123	0.374
	TSB2_20, 530	R.IADSALVAAATLSNRYITDR.F	-1.2	2	1.7	0.625
	TSB3_35, 354	R.THFRPEFLNR.I	-0.06	2	3.043	0.43
	TSB3_35, 432	R.PYQVVLFDEIEK.A	0.11	3	2.843	0.3
	TSB3_10, 488	R.KGEYQRAGELAYGR.I	0.17	2	1.659	0.65
400	OCAR_5946 citrate (Si)-synthase	39.17
	TSB1_10, 445	K.YSIGQPFVYPQNR.L	-0.07	2	2.614	0.479
	TSB1_20, 811	R.KLYPNVDFYSGITLK.A	0.45	2	4.251	0.545
	TSB1_20, 812	R.KLYPNVDFYSGITLK.A	0.42	3	4.864	0.548
	TSB1_20, 1296	R.DAHPMAVMVASVGALAAFYHDSTDINDPHQR.M	0.06	3	4.849	0.706
	TSB1_25, 300	K.IFILHADHEQNASTSTVR.I	0.85	3	4.779	0.637
	TSB1_25, 304	K.IFILHADHEQNASTSTVR.I	0.26	2	5.662	0.597
	TSB1_25, 497	K.AAHQVLQEM#GHGDDPLLHVAM#ELEK.I	0.54	3	4.086	0.589
	TSB1_25, 570	K.AAHQVLQEMGHGDDPLLHVAMELEK.I	0.77	3	5.557	0.498
	TSB2_10, 423	K.YSIGQPFVYPQNR.L	0.67	2	2.456	0.552
	TSB2_10, 475	K.ITYIDGDAGILQYR.G	-0.12	2	2.273	0.423
	TSB2_10, 639	K.SVNLPVLAGTVGPDVIDISK.L	1.38	2	4.465	0.672
	TSB2_20, 887	R.DAHPM#AVM#VASVGALAAFYHDSTDINDPHQR.M	0.43	3	2.857	0.033
	TSB2_20, 1302	R.DAHPMAVMVASVGALAAFYHDSTDINDPHQR.M	0.39	3	4.876	0.682
	TSB2_25, 280	K.IFILHADHEQNASTSTVR.I	1.38	3	5.679	0.571
	TSB2_25, 281	K.IFILHADHEQNASTSTVR.I	0.37	2	5.193	0.624
	TSB2_25, 476	K.AAHQVLQEM#GHGDDPLLHVAM#ELEK.I	1.97	3	5.058	0.59
	TSB2_25, 495	K.AAHQVLQEM#GHGDDPLLHVAMELEK.I	0.95	3	5.174	0.589
	TSB2_25, 532	K.AAHQVLQEMGHGDDPLLHVAM#ELEK.I	0.06	3	3.915	0.441
	TSB2_25, 543	K.AAHQVLQEMGHGDDPLLHVAMELEK.I	0.89	3	5.36	0.61
	TSB2_25, 633	K.VNPVLADALDKIFILHADHEQNASTSTVR.I	1.85	3	5.443	0.57
	TSB2_20, 887	R.DAHPMAVM@VASVGALAAFYHDSTDINDPHQR.M	0.42	3	2.764	0.059
	TSB2_20, 887	R.DAHPM@AVMVASVGALAAFYHDSTDINDPHQR.M	0.42	3	2.69	0.454
	TSB3_10, 384	K.VNPVLADALDK.I	1.07	2	2.303	0.636
	TSB3_10, 488	K.ITYIDGDAGILQYR.G	0.15	2	4.061	0.574
	TSB3_10, 667	K.SVNLPVLAGTVGPDVIDISK.L	0.68	2	2.573	0.49
	TSB3_20, 256	R.LMGFGHR.V	-0.26	2	2.138	0.432
	TSB3_20, 894	R.DAHPM#AVM#VASVGALAAFYHDSTDINDPHQR.M	0.33	3	3.366	0.1
	TSB3_20, 1104	R.DAHPM#AVMVASVGALAAFYHDSTDINDPHQR.M	0.99	3	5.174	0.081
	TSB3_25, 293	K.IFILHADHEQNASTSTVR.I	1.75	2	4.813	0.594
	TSB3_25, 492	K.AAHQVLQEM#GHGDDPLLHVAM#ELEK.I	1.75	3	5.054	0.537
	TSB3_25, 517	K.AAHQVLQEM#GHGDDPLLHVAMELEK.I	1.25	3	5.717	0.468
	TSB3_25, 553	K.AAHQVLQEMGHGDDPLLHVAM#ELEK.I	1.64	3	5.951	0.464
	TSB3_25, 562	K.AAHQVLQEMGHGDDPLLHVAMELEK.I	0.72	3	6.249	0.654
	TSB3_20, 894	R.DAHPM@AVMVASVGALAAFYHDSTDINDPHQR.M	0.32	3	3.029	0.104
	TSB3_20, 1104	R.DAHPMAVM#VASVGALAAFYHDSTDINDPHQR.M	0.99	3	4.755	0.639
	TSB3_20, 894	R.DAHPMAVM@VASVGALAAFYHDSTDINDPHQR.M	0.32	3	3.017	0.312
	TSB3_25, 517	K.AAHQVLQEMGHGDDPLLHVAM#ELEK.I	1.25	3	2.639	0.604
401	OCAR_4962 integrase catalytic region	10.41
	TSB1_20, 270	R.QVQPRPKLGR.W	-0.52	2	1.805	0.504
	TSB2_20, 258	R.QVQPRPKLGR.W	-0.64	2	1.765	0.545
	TSB2_20, 788	-.M@TVALPALFVM#KQVSGM@LIVETIAR.I	-0.48	3	2.074	0.659
	TSB3_15, 228	R.QVQPRPKLGR.W	-0.91	2	1.556	0.479
402	OCAR_6204 outer-membrane immunogenic protein	17.92
	TSB1_10, 469	R.DNGGIAATTPFLVSR.D	1.97	2	3.802	0.6
	TSB1_10, 479	R.YTFTDGFDGIR.V	0.34	2	3.179	0.635
	TSB1_15, 403	R.VKNDWLASVTGR.L	0.21	2	3.963	0.655
	TSB1_15, 404	R.VKNDWLASVTGR.L	1.27	3	4.281	0.538
	TSB2_15, 390	R.VKNDWLASVTGR.L	0.7	3	3.996	0.449
	TSB3_10, 467	R.DNGGIAATTPFLVSR.D	1.75	2	4.304	0.6
	TSB3_10, 475	R.YTFTDGFDGIR.V	0.56	2	3.636	0.7
	TSB3_15, 396	R.VKNDWLASVTGR.L	-0.6	2	3.023	0.595
	TSB3_15, 404	R.VKNDWLASVTGR.L	0.57	3	3.989	0.4
403	OCAR_6962 radical SAM	10.48
	TSB2_15, 450	R.FAGCNLWTGREQDRADATC*R.F	-0.58	3	2.023	0.606
404	OCAR_4935 inositol monophosphatase family protein	26.92
	TSB1_40, 1110	R.YGGDCYAYCM#LAAGHLDLVIETELK.P	-1.12	3	2.063	0.47
	TSB2_30, 367	R.HGVPAYGM#MHQPYIGER.F	-0.53	2	2.059	0.614
	TSB3_35, 870	R.LASASGEAIM#PFFRTSLGIDNK.N	1.82	2	1.598	0.713
405	OCAR_5632 taurine transport system permease protein TauC	7.34
	TSB3_00, 213	K.YGLGWLIWKAR.F	0.71	2	1.638	0.635
	TSB3_45, 314	R.IAVGFSWM#VVVAAEM@ISVK.Y	-0.34	2	2.115	0.618
	TSB3_45, 314	R.IAVGFSWM@VVVAAEM#ISVK.Y	-0.34	2	1.837	0.699
406	OCAR_6533 hypothetical protein	18.44
	TSB2_30, 452	K.GPAALPVTSLVLCSGTM#SGRGGVR.E	0.26	2	1.894	0.571
	TSB3_30, 436	K.GPAALPVTSLVLCSGTM#SGRGGVR.E	0.71	3	2.135	0.592
407	OCAR_4884 twin-arginine translocation pathway signal	57.24
	TSB1_10, 261	K.VM#YVAGISGSNDTTGK.D	0.25	2	3.919	0.446
	TSB1_10, 292	K.LVVADSGAKPNIAVQAQQR.F	0.58	3	3.294	0.496
	TSB1_10, 325	K.VMYVAGISGSNDTTGK.D	0.47	2	4.774	0.633
	TSB1_10, 497	K.NKEDYYEIVEIVPGDK.V	1.96	3	3.441	0.279
	TSB1_10, 507	K.AAYLTPDYTYGHTTTASVENYLK.G	0.61	2	4.16	0.645
	TSB1_15, 203	K.VIQKPDAFGC*K.L	0.38	2	2.733	0.441
	TSB1_15, 232	K.MFNDSFEKK.Y	0.81	3	2.696	0.468
	TSB1_15, 264	K.LVVADSGAKPNIAVQAQQR.F	0.92	3	6.523	0.691
	TSB1_15, 269	K.LVVADSGAKPNIAVQAQQR.F	0.24	2	6.411	0.566
	TSB1_15, 457	K.NKEDYYEIVEIVPGDK.V	0.36	2	4.038	0.564
	TSB1_20, 302	R.EKVM#YVAGISGSNDTTGKDC*VR.Y	1.83	3	2.945	0.413
	TSB1_25, 593	R.TGTYAVQGEDELKGWELAVEHLNTGHELVK.K	0.97	3	5.661	0.589
	TSB1_30, 476	K.GETIPSLVGDVHYRPEDHQC*VRPVIIVR.G	0.62	3	3.969	0.421
	TSB1_30, 524	K.YGYKPEWGAENAYM#GFVHWAR.M	1.59	3	3.758	0.277
	TSB1_30, 531	K.YGYKPEWGAENAYM#GFVHWAR.M	1.96	2	3.61	0.618
	TSB1_30, 563	K.YGYKPEWGAENAYMGFVHWAR.M	1.89	3	4.473	0.543
	TSB1_30, 572	K.YGYKPEWGAENAYMGFVHWAR.M	0.22	2	5.464	0.695
	TSB1_30, 604	R.TGTYAVQGEDELKGWELAVEHLNTGHELVK.K	0.63	3	2.708	0.311
	TSB1_35, 768	K.GETIPSLVGDVHYRPEDHQC*VRPVIIVR.G	1.4	3	2.879	0.326
	TSB1_35, 963	K.YGYKPEWGAENAYMGFVHWAR.M	0.84	3	2.597	0.405
	TSB1_10, 460	K.SFYPPDIIK.A	-0.24	2	2.137	0.461
	TSB1_35, 319	K.M#FNDSFEKKYGYK.P	1.68	2	1.638	0.644
	TSB2_10, 265	K.LVVADSGAKPNIAVQAQQR.F	0.59	3	6.232	0.603
	TSB2_10, 273	K.LVVADSGAKPNIAVQAQQR.F	0.43	2	5.88	0.653
	TSB2_10, 447	K.SFYPPDIIK.A	0.73	1	1.939	0.246
	TSB2_10, 458	R.QC*FYGEM#AANAIGPTIIK.T	0.58	2	2.103	0.49
	TSB2_10, 469	K.NKEDYYEIVEIVPGDK.V	1.47	3	3.856	0.426
	TSB2_10, 473	K.AAYLTPDYTYGHTTTASVENYLK.G	0.45	3	2.807	0.423
	TSB2_10, 483	K.AAYLTPDYTYGHTTTASVENYLK.G	1.26	2	5.019	0.696
	TSB2_10, 598	K.LVVPYQVPFLAR.E	0.42	2	2.3	0.18
	TSB2_10, 617	K.LVVPYQVPFLAR.E	-1.89	2	2.344	0.271
	TSB2_15, 186	K.VIQKPDAFGC*K.L	0.51	2	2.918	0.5
	TSB2_15, 219	K.MFNDSFEKK.Y	0.06	2	2.568	0.525
	TSB2_15, 222	R.EKVM#YVAGISGSNDTTGKDC*VR.Y	1.25	3	4.62	0.57
	TSB2_15, 258	K.LVVADSGAKPNIAVQAQQR.F	1.45	3	5.796	0.696
	TSB2_20, 288	R.EKVM#YVAGISGSNDTTGKDC*VR.Y	1.82	3	3.996	0.503
	TSB2_20, 666	K.KAAYLTPDYTYGHTTTASVENYLK.G	0.68	3	5.99	0.578
	TSB2_25, 508	K.M#KLVVPYQVPFLAR.E	1.23	2	3.017	0.559
	TSB2_25, 568	R.TGTYAVQGEDELKGWELAVEHLNTGHELVK.K	0.77	3	5.415	0.624
	TSB2_30, 439	K.GETIPSLVGDVHYRPEDHQC*VRPVIIVR.G	1.38	3	3.054	0.22
	TSB2_30, 499	K.YGYKPEWGAENAYM#GFVHWAR.M	0.96	3	4.172	0.559
	TSB2_30, 503	K.YGYKPEWGAENAYM#GFVHWAR.M	0.2	2	4.194	0.671
	TSB2_30, 535	R.TGTYAVQGEDELKGWELAVEHLNTGHELVKK.L	1.94	3	4.467	0.409
	TSB2_30, 539	K.YGYKPEWGAENAYMGFVHWAR.M	1.27	3	3.754	0.503
	TSB2_30, 543	K.YGYKPEWGAENAYMGFVHWAR.M	0.24	2	5.253	0.646
	TSB2_35, 937	K.YGYKPEWGAENAYMGFVHWAR.M	0.41	3	3.895	0.533
	TSB2_35, 1710	R.EVGGGLLAGVYAATDYWWTLEEQFPLAK.M	0.21	3	3.022	0.578
	TSB2_40, 970	K.YGYKPEWGAENAYMGFVHWAR.M	0.93	3	3.825	0.456
	TSB2_40, 1754	R.EVGGGLLAGVYAATDYWWTLEEQFPLAK.M	1.45	3	2.593	0.471
	TSB2_45, 475	K.KYGYKPEWGAENAYM#GFVHWAR.M	1.2	3	4.816	0.451
	TSB2_45, 515	K.KYGYKPEWGAENAYMGFVHWAR.M	1.45	3	4.664	0.524
	TSB3_00, 311	K.VVLM#TGSTSSAVAVALNK.L	1.62	2	5.429	0.642
	TSB3_10, 286	K.LVVADSGAKPNIAVQAQQR.F	1.27	3	6.323	0.671
	TSB3_10, 288	K.LVVADSGAKPNIAVQAQQR.F	0.5	2	5.016	0.602
	TSB3_10, 312	K.VMYVAGISGSNDTTGKDC*VR.Y	1.84	3	3.085	0.331
	TSB3_10, 492	K.NKEDYYEIVEIVPGDK.V	1.7	2	5.517	0.541
	TSB3_10, 502	K.AAYLTPDYTYGHTTTASVENYLK.G	0.53	2	4.426	0.619
	TSB3_10, 626	K.LVVPYQVPFLAR.E	0.58	2	2.605	0.192
	TSB3_15, 166	K.M#FNDSFEKK.Y	0.9	2	2.691	0.502
	TSB3_15, 194	K.VIQKPDAFGC*K.L	0.4	2	2.743	0.564
	TSB3_15, 199	K.VIQKPDAFGC*K.L	0.89	1	2.93	0.546
	TSB3_15, 203	K.VIQKPDAFGC*K.L	-0.37	1	2.285	0.502
	TSB3_15, 227	K.MFNDSFEKK.Y	1.01	3	3.193	0.535
	TSB3_15, 236	R.EKVM#YVAGISGSNDTTGKDC*VR.Y	1.32	3	4.174	0.55
	TSB3_15, 270	R.EKVMYVAGISGSNDTTGKDC*VR.Y	-0.56	3	3.617	0.54
	TSB3_20, 668	K.KAAYLTPDYTYGHTTTASVENYLK.G	0.85	3	6.134	0.635
	TSB3_25, 522	K.YGYKPEWGAENAYM#GFVHWAR.M	0.96	3	3.591	0.331
	TSB3_25, 532	K.M#KLVVPYQVPFLAR.E	1.7	2	2.839	0.285
	TSB3_25, 592	R.TGTYAVQGEDELKGWELAVEHLNTGHELVK.K	0.86	3	4.927	0.665
	TSB3_30, 442	K.GETIPSLVGDVHYRPEDHQC*VRPVIIVR.G	1.21	3	2.874	0.191
	TSB3_30, 505	K.YGYKPEWGAENAYM#GFVHWAR.M	0.98	3	4.137	0.511
	TSB3_30, 512	K.YGYKPEWGAENAYM#GFVHWAR.M	0.8	2	3.24	0.603
	TSB3_30, 552	K.YGYKPEWGAENAYMGFVHWAR.M	0.69	2	5.181	0.638
	TSB3_30, 553	R.TGTYAVQGEDELKGWELAVEHLNTGHELVKK.L	-0.92	3	4.856	0.591
	TSB3_30, 560	K.YGYKPEWGAENAYMGFVHWAR.M	1.09	3	4.463	0.551
	TSB3_30, 586	R.TGTYAVQGEDELKGWELAVEHLNTGHELVK.K	0.69	3	3.246	0.463
	TSB3_35, 850	K.YGYKPEWGAENAYM#GFVHWAR.M	0.65	3	2.561	0.436
	TSB3_35, 932	K.YGYKPEWGAENAYMGFVHWAR.M	0.33	3	2.576	0.396
	TSB3_35, 1006	R.TGTYAVQGEDELKGWELAVEHLNTGHELVK.K	1.11	3	4.154	0.562
	TSB3_35, 1719	R.EVGGGLLAGVYAATDYWWTLEEQFPLAK.M	1.65	3	2.928	0.412
	TSB3_45, 457	K.KYGYKPEWGAENAYM#GFVHWAR.M	0.46	3	4.413	0.464
	TSB3_45, 489	K.KYGYKPEWGAENAYMGFVHWAR.M	0.64	3	4.76	0.623
408	OCAR_7274 phosphoglycerate kinase	8.27
	TSB1_25, 346	R.AHASTEGLGHVLPAYAGR.S	1.22	3	2.052	0.525
	TSB1_40, 512	K.VILLSHFGRPK.G	-0.08	2	2.182	0.584
	TSB2_40, 480	K.VILLSHFGRPK.G	0.07	2	2.662	0.488
	TSB3_25, 334	R.AHASTEGLGHVLPAYAGR.S	0.54	3	4.051	0.71
	TSB3_40, 460	K.VILLSHFGRPK.G	-0.07	2	2.98	0.576
409	OCAR_6942 zinc-dependent peptidase	14.1
	TSB1_30, 409	K.KRPGFIEPGDIDGALR.T	0.59	3	2.818	0.421
	TSB2_40, 1147	K.FTAAYIIAHEAGHHVQNLLGILEK.A	1.02	3	5.578	0.658
410	OCAR_7218 TldD/PmbA family protein	7.11
	TSB2_20, 1388	R.GASGFWIENGKPSYAVSEVTIAGHLFDIFK.S	1.63	3	3.529	0.466
411	OCAR_4554 iron compound ABC transporter ATP-binding protein putative	7.46
	TSB2_50, 1213	-.M@M#TGAPPTEC*LEACDVHFR.R	1.61	2	1.616	0
412	OCAR_6174 extracellular solute-binding protein family 5	2.65
	TSB3_20, 620	R.EREILAPYATSVR.P	0.74	2	1.668	0.557
413	OCAR_6624 type I secretion outer membrane protein TolC	6.18
	TSB3_20, 1057	-.M@AGLLM#LGVAAGVQPVAGETLPEALAK.A	1.47	3	2.036	0.602
414	OCAR_5752 conserved hypothetical protein	4.2
	TSB2_15, 206	K.EIVFPTEQTR.R	0.67	2	1.58	0.632
	TSB3_15, 214	K.EIVFPTEQTR.R	0.33	2	1.54	0.662
415	OCAR_5979 diguanylate cyclase	8.17
	TSB2_40, 1223	R.ALESAVEHASHHDEPLSLLM#VDIDHFK.S	1.84	3	2.269	0.588
416	OCAR_7081 protein CysQ	6.86
	TSB2_57, 1042	R.TRPHPGPAIPWIAAVSR.S	1.56	3	2.046	0.423
	TSB3_57, 953	R.TRPHPGPAIPWIAAVSR.S	1.07	3	3.203	0.535
417	OCAR_6212 gamma-aminobutyrate metabolism dehydratase/isomerase	5.81
	TSB1_20, 583	R.C*C*ATGCEVPEPLQR.T	0.68	3	2.218	0.643
	TSB3_25, 302	K.LLLATKIYDM@HR.V	-1.21	2	1.985	0.519
418	OCAR_6720 ribonucleoside-diphosphate reductase alpha subunit (Ribonucleotide	1.96
	TSB1_20, 607	R.RMLTMLFETGHPWITFK.D	1.36	3	2.984	0.555
	TSB2_20, 600	R.RMLTMLFETGHPWITFK.D	1.24	3	2.349	0.541
	TSB3_20, 608	R.RMLTMLFETGHPWITFK.D	1.9	3	2.357	0.475
419	OCAR_6792 CBS:transport associated	10.74
	TSB2_20, 1515	K.RVHDHLC*WIDPM#SGLSLLSPEDER.R	-0.41	3	2.699	0.595
	TSB2_20, 1523	K.RVHDHLC*WIDPM#SGLSLLSPEDER.R	-0.45	2	1.655	0.577
420	OCAR_7250 TPR repeat protein	3.24
	TSB2_10, 221	R.NRILEEQLR.Q	1.62	2	2.277	0.26
421	OCAR_4121 patatin	5.43
	TSB2_25, 572	R.TM#DFVNQLIDDGRLPRGK.G	0.89	3	2.129	0.504
422	OCAR_7145 ATP-binding protein of ABC transporter duplicated ATPase domains	4.26
	TSB1_35, 1185	K.EM#LIAALSEYEGAMLFVSHDR.H	0.51	3	2.872	0.193
423	OCAR_6918 conserved hypothetical protein	39.34
	TSB1_20, 1032	-.M#PPLVLIALGVMGGAALVRFAM#K.E	-1.07	2	1.768	0.717
	TSB1_20, 1032	-.M#PPLVLIALGVM#GGAALVRFAMK.E	-1.07	2	1.52	0.723
424	OCAR_4244 propeptide PepSY amd peptidase M4	29.91
	TSB2_15, 431	R.PNLKSLALLAALM#TAATVGAGQFVSAADC*K.R	1.13	3	2.364	0.582
425	OCAR_5058 6-phosphogluconate dehydrogenase (decarboxylating)	17.73
	TSB1_15, 585	K.HEVAVFDINPDAVAEFAR.Y	0.03	2	3.073	0.491
	TSB1_25, 313	R.AEQGYIHAGPVGAGHFVK.M	0.29	2	3.21	0.549
	TSB2_25, 292	R.AEQGYIHAGPVGAGHFVK.M	1.75	3	2.579	0.44
	TSB3_25, 305	R.AEQGYIHAGPVGAGHFVK.M	0.32	2	3.689	0.602
	TSB3_35, 154	R.AGFGGHKEPQQHPDAPGAK.A	0.42	3	2.943	0.468
426	OCAR_6637 squalene-hopene cyclase	3.36
	TSB3_35, 1070	R.HYFAEPVDAEIEAKIAKYLR.R	0.91	3	2.045	0.605
427	OCAR_5707 chase2	3.68
	TSB2_30, 519	R.SFGLFRCLC*LGLLVFLLAVRLGDSR.V	0.99	3	2.162	0.464
	TSB2_30, 519	R.SFGLFRC*LCLGLLVFLLAVRLGDSR.V	0.99	3	2.04	0.48
428	OCAR_5403 nuclear protein SET	5.47
	TSB1_15, 224	K.PIGCKCDSC*EKK.R	-0.64	2	1.612	0.606
	TSB3_15, 216 - 218	K.PIGC*KCDSCEKK.R	0.13	2	1.568	0.59
429	OCAR_6923 4-(cytidine 5'-diphospho)-2-C-methyl-D-erythritol kinase	7.43
	TSB2_30, 328	R.VAVATKDVFAGLGLRAGELR.V	0.74	2	1.595	0.672
430	OCAR_4040 hypothetical protein	8.82
	TSB1_20, 944	R.HRISELPRLTDIM#PHLFEPQVDSLR.D	0.37	3	2.376	0.51
	TSB3_20, 949	R.HRISELPRLTDIM#PHLFEPQVDSLR.D	-0.52	3	2.259	0.508
431	OCAR_4761 conserved hypothetical protein	6.53
	TSB2_20, 746	R.SEDASVQGVHPVLEAPFNETLHVK.L	-0.21	3	2.701	0.312
432	OCAR_4122 DNA mismatch repair protein MutS	1.64
	TSB2_15, 284	R.DASRLVVASM@QAR.Y	-0.58	2	1.772	0.528
433	OCAR_7398 flavin dependant oxidoreductase	5.92
	TSB2_40, 888	R.PGDDFLERLQELM@LWETR.D	-0.93	2	1.615	0.505
434	OCAR_4646 acetylornithine aminotransferase	21.86
	TSB1_35, 647	R.ELCDDKGLLLVFDEVQTGM@GRTGELFAYK.R	1.15	3	2.115	0.555
	TSB2_35, 1028	K.KAIGPETAGILIEPVQGEGGVR.E	-0.37	3	2.51	0.636
	TSB3_40, 854	R.YLDFTSGVAVNALGHAHPHLVAAVQAQAAK.L	1.69	3	4.089	0.554
	TSB3_35, 1030	K.KAIGPETAGILIEPVQGEGGVR.E	-0.57	3	3.217	0.611
435	OCAR_4119 4-hydroxy-3-methylbut-2-en-1-yl diphosphate synthase	15.63
	TSB1_15, 321	R.DIQAFINEEM#PAWR.N	-1.45	2	1.731	0.683
	TSB2_30, 317	R.PQEGM@KEIPAGPKGR.H	0.12	2	1.541	0.645
	TSB3_35, 718	K.GIVASSAALGILLQEGIGDTIRVSLTPEPGGDR.T	1.95	3	2.002	0.686
436	OCAR_5570 GPW/gp25	22.86
	TSB3_35, 1370	R.TTGKVISGWAHVVQSIC*VIFTTCFGERVMR.R	0.72	3	2.822	0.5
	TSB3_35, 1370	R.TTGKVISGWAHVVQSICVIFTTC*FGERVMR.R	0.72	3	2.184	0.502
437	OCAR_4017 peptidase S41	8.88
	TSB2_40, 970	K.GVQAADALEKALTENAYAGITDPSK.F	-0.2	3	2.08	0.479
	TSB3_30, 560	K.GVQAADALEKALTENAYAGITDPSK.F	-0.03	3	2.002	0.577
438	OCAR_5639 transcription termination/antitermination factor NusG	23.3
	TSB1_20, 644	R.WYIVHAYSNFEK.K	1.69	2	3.82	0.535
	TSB1_25, 205	R.ILHQVQEGVERPK.T	0.8	3	4.331	0.632
	TSB1_25, 208	R.ILHQVQEGVERPK.T	0.62	2	4.13	0.629
	TSB2_20, 635	R.WYIVHAYSNFEK.K	0.1	2	4.465	0.444
	TSB2_25, 176	R.ILHQVQEGVERPK.T	0.61	2	3.894	0.568
	TSB2_25, 177	R.ILHQVQEGVERPK.T	1.63	3	4.449	0.579
	TSB3_20, 634	R.WYIVHAYSNFEK.K	0.79	2	4.342	0.496
	TSB3_20, 636	R.WYIVHAYSNFEK.K	0.71	3	2.737	0.363
	TSB3_25, 196	R.ILHQVQEGVERPK.T	0.93	3	4.603	0.594
	TSB3_25, 197	R.ILHQVQEGVERPK.T	-0.02	2	4.203	0.618
	TSB3_25, 429	R.KFFPGYVLVK.M	1.17	2	2.645	0.406
439	OCAR_4536 polysaccharide export protein	10.9
	TSB1_20, 1462	R.APRLSLIVTGVLALAM#SGCM#R.T	-1.11	2	1.594	0.679
	TSB2_20, 1482	R.APRLSLIVTGVLALAM#SGCM#R.T	-1.44	2	1.601	0.65
440	OCAR_6164 allophanate hydrolase subunit 2	4.47
	TSB1_10, 400	R.DGEVLTLDAARK.G	1.28	2	2.153	0.37
441	OCAR_4772 hypothetical protein	42.55
	TSB1_20, 790	R.IDLLFTMSDIPQAAVLVK.T	-0.09	3	2.476	0.419
442	OCAR_5726 N-acetylmuramoyl-L-alanine amidase family 2	10.14
	TSB3_35, 1036	R.LTPNNNSIGIEFAGNYPNVR.K	-0.56	2	1.833	0.758
443	OCAR_6853 diguanylate cyclase/phosphodiesterase	4.41
	TSB2_10, 490	K.LVSAKGEFVGMVSR.G	0.54	2	1.902	0.004
	TSB3_20, 668	R.YDALTDLPNRTMFRDHLETMLR.Q	-0.15	3	2.081	0.672
444	OCAR_5389 glutathione S-transferase	6.36
	TSB1_35, 345	K.GGERRM@M@AM#MANR.R	0.47	2	1.572	0.599
	TSB1_35, 345	K.GGERRM@M@AMM#ANR.R	0.47	2	1.558	0.619
445	OCAR_5488 chaperonin GroL	22.05
	TSB1_10, 93	K.GIIDPTK.V	-0.16	1	1.587	0.435
	TSB1_20, 1698	R.AAIQNAASVASLLITTEAMIAELPK.K	1.85	3	3.624	0.416
	TSB1_10, 284	K.VGNEGVITVEEAK.S	0.58	2	2.192	0.605
	TSB1_20, 1302	R.GYISPYFVTNADKM@RVEFDDAYVLINEK.K	-1.57	3	2.008	0.561
	TSB2_10, 182	K.AQIEETTSDYDREK.L	0.34	2	2.551	0.627
	TSB2_15, 139	K.AVAAGM#NPM#DLKR.G	0.42	2	2.509	0.122
	TSB2_15, 216	K.AVAAGMNPM#DLKR.G	0.44	2	3.556	0.193
	TSB2_10, 262	K.VGNEGVITVEEAK.S	0.54	2	1.964	0.547
	TSB2_15, 139	K.AVAAGMNPM@DLKR.G	0.41	2	2.202	0.324
	TSB2_15, 216	K.AVAAGM#NPMDLKR.G	0.44	2	2.87	0.501
	TSB2_15, 139	K.AVAAGM@NPMDLKR.G	0.41	2	1.696	0.525
	TSB3_00, 208	K.VGNEGVITVEEAK.S	0.42	2	3.261	0.546
	TSB3_10, 94	K.GIIDPTK.V	-0.1	1	1.547	0.364
	TSB3_10, 484	K.LENVTLQMLGR.A	-0.25	2	2.443	0.403
	TSB3_15, 231	K.AVAAGMNPM#DLKR.G	0.02	2	3.252	0.071
	TSB3_10, 267	K.VGNEGVITVEEAK.S	1.06	2	1.924	0.465
	TSB3_15, 231	K.AVAAGM#NPMDLKR.G	0.02	2	3.021	0.538
446	OCAR_7595 twin-arginine translocation pathway signal	3.46
	TSB3_10, 562	R.VQAANIPEAPMMDK.V	0.8	2	1.705	0.608
447	OCAR_4956 putative flavin-nucleotide-binding protein	18.75
	TSB1_15, 400	R.EDLAWNDWPAISK.F	-0.89	2	1.82	0.563
	TSB2_30, 275	K.YRPEKDYTPIDDFAPAQITVFK.C	-0.44	2	3.228	0.526
	TSB3_30, 284	K.YRPEKDYTPIDDFAPAQITVFK.C	-0.99	2	2.973	0.391
	TSB3_30, 321	K.YRPEKDYTPIDDFAPAQITVFK.C	-1.88	2	2.868	0.444
448	OCAR_7528 DNA polymerase I (POL I)	11.47
	TSB1_20, 428	R.EHGYVTTLFGRK.C	-0.91	2	1.647	0.747
	TSB1_40, 701	K.LM@RDMPPEDRPTHLAIVFDK.S	-0.29	3	2.207	0.629
	TSB1_30, 392	K.ASNPSLRAFNERAAINAR.L	0.85	2	1.824	0.609
	TSB1_40, 701	K.LM#RDM#PPEDRPTHLAIVFDK.S	-0.28	3	2.163	0.635
	TSB1_40, 701	K.LMRDM@PPEDRPTHLAIVFDK.S	-0.29	3	2.129	0.668
	TSB2_20, 1378	R.AAEYGAESADVIM@RLWLVFKAR.L	-1.36	3	2.006	0.472
	TSB3_20, 424	R.EHGYVTTLFGRK.C	-0.34	2	1.687	0.617
	TSB3_20, 1620	R.TKYATIRTADELAAWVTR.A	0.68	2	1.515	0.661
	TSB3_25, 264	R.RAM@IRM#EDALTQK.K	-1.11	2	1.542	0.512
	TSB3_20, 413	R.AMIRM#EDALTQKK.L	-0.65	3	2.027	0.436
449	OCAR_4424 twin-arginine translocation pathway signal	7.26
	TSB1_20, 744	R.KISAAGKSVLMLEASPR.L	0.9	2	2.232	0.561
	TSB2_30, 173	R.DVQLETRAGNLSAR.A	1.59	3	2.043	0.517
	TSB2_20, 740	R.KISAAGKSVLMLEASPR.L	-0.24	2	1.697	0.615
	TSB3_20, 736	R.KISAAGKSVLMLEASPR.L	-0.08	2	1.556	0.517
450	OCAR_6657 conserved hypothetical protein	5.34
	TSB3_20, 546	R.VPC*MSIM@NM@PPLPYMRR.I	-1.19	3	2.268	0.479
451	OCAR_7027 alpha amylase family protein	3.09
	TSB3_15, 516	R.GGHDIVAAALLWRLETAR.E	0.39	2	1.848	0.678
452	OCAR_7486 glutathione transport system permease protein GsiD	7.72
	TSB2_35, 1028	K.FPVGGLDLNLIVAIAIPMIPK.I	-0.45	3	2.53	0.573
	TSB3_35, 1030	K.FPVGGLDLNLIVAIAIPMIPK.I	-0.66	3	2.487	0.646
453	OCAR_6219 outer membrane protein	22.83
	TSB1_20, 1460	R.AVRIVIDPM@QTGPAITTYNIM@MGEGRR.V	-0.25	3	2.56	0.398
454	OCAR_7606 replication protein C	3.31
	TSB2_15, 336	R.M@VVEVCPDIVDYAR.G	0.04	1	2.226	0.347
	TSB3_15, 343	R.M@VVEVCPDIVDYAR.G	-1.03	1	1.786	0.07
455	OCAR_7347 thiosulfate-binding protein	31.91
	TSB1_10, 243	K.SGVSVITPNPK.T	0.81	2	2.321	0.336
	TSB1_15, 287	K.YWYKPESQEIAAR.N	0.58	3	3.602	0.595
	TSB1_15, 291	K.YWYKPESQEIAAR.N	0.38	2	2.876	0.479
	TSB1_20, 1474	K.EFGQDKFEIVVPSISILAEPPVAIVDSVVDKK.G	1.21	3	4.28	0.439
	TSB2_15, 270	K.YWYKPESQEIAAR.N	1.45	3	3.703	0.528
	TSB2_15, 271	K.YWYKPESQEIAAR.N	0.38	2	3.402	0.566
	TSB2_15, 414	K.AIKDWDDLIK.S	0.46	2	2.625	0.419
	TSB2_20, 272	K.AQKEHFGDGGVFDK.I	0.85	3	3.921	0.362
	TSB3_00, 183	R.AVAEAYLK.Y	0.81	1	1.674	0.232
	TSB3_15, 282	K.YWYKPESQEIAAR.N	0.56	2	3.448	0.461
	TSB3_15, 283	K.YWYKPESQEIAAR.N	0.99	3	3.206	0.571
	TSB3_15, 424	K.AIKDWDDLIK.S	0.42	2	3.18	0.493
	TSB3_20, 277	K.AQKEHFGDGGVFDK.I	0.01	2	3.99	0.487
	TSB3_20, 278	K.AQKEHFGDGGVFDK.I	0.84	3	3.999	0.344
	TSB3_20, 1497	R.SVIDGLQADVVTLALAYDIDAVANK.G	-0.87	2	3.274	0.433
	TSB3_20, 1850	R.SVIDGLQADVVTLALAYDIDAVANK.G	1.85	2	2.051	0.403
	TSB3_35, 1184 - 1186	R.GVGDVLLAWENEAHLAIK.E	1.6	2	4.141	0.525
456	OCAR_4887 branched-chain amino acid ABC transporter ATP-binding protein	8.19
	TSB1_10, 417	-.M#SLLEVK.G	0.54	2	2.649	0.027
	TSB1_10, 457	-.M#SLLEVK.G	0.43	2	2.536	0.016
	TSB1_15, 408	-.M#SLLEVK.G	0.6	2	2.378	0.022
	TSB1_20, 587	-.M#SLLEVK.G	-0.12	2	2.124	0.027
	TSB2_10, 395	-.M#SLLEVK.G	1.05	2	2.883	0
	TSB2_15, 394	-.M#SLLEVK.G	0.6	2	2.548	0.014
	TSB2_20, 579	-.M#SLLEVK.G	0.23	2	2.531	0.003
	TSB2_25, 440	R.IYEMFPRLK.E	0.93	1	1.116	0.001
	TSB2_10, 433	-.M#SLLEVK.G	0.79	2	2.472	0.336
	TSB3_10, 406	-.M#SLLEVK.G	0.57	2	2.408	0.004
	TSB3_10, 442	-.M#SLLEVK.G	0.26	2	2.654	0.003
	TSB3_20, 577	-.M#SLLEVK.G	0.31	2	2.422	0.037
	TSB3_15, 406	-.M#SLLEVK.G	0.71	2	2.668	0.375
457	OCAR_6986 isocitrate lyase (Isocitrase) (Isocitratase) (ICL)	4.22
	TSB2_40, 888	R.QGIAC*VKHQNMAGSDIGDDHK.E	-1.87	2	1.521	0.544
458	OCAR_4828 putative homologue of Rhodobacter capsulatus gene transfer agent	6.81
	TSB1_20, 854	R.GEPHIPGNDM#VFSYPVRG.	0.13	2	1.633	0.669
	TSB2_20, 850	R.GEPHIPGNDM#VFSYPVRG.	1.58	2	1.603	0.678
	TSB2_15, 504	R.GEPHIPGNDM#VFSYPVRG.	-0.15	2	1.819	0.659
	TSB3_20, 858	R.GEPHIPGNDM#VFSYPVRG.	0.23	2	1.556	0.704
	TSB3_15, 512	R.GEPHIPGNDM#VFSYPVRG.	-0.87	2	1.7	0.729
459	OCAR_4927 glutamate synthase [NADH] (nadh-gogat)	9.96
	TSB1_20, 1264	K.SRILDTTFHAGLGAAGMEQVLDELCAR.A	-1.76	3	3.094	0.266
	TSB1_20, 1054	R.FGVTTEYLVNSDM@M@QIKM@AQGAK.P	-0.56	3	2.049	0.521
	TSB2_20, 272	R.RHVMAFGDAQIYK.S	-0.2	3	2.501	0.539
	TSB3_35, 1346	R.HSTPGVGLISPPPHHDIYSIEDLAQLIYDLK.N	0.69	3	4.008	0.555
	TSB3_20, 277	R.RHVMAFGDAQIYK.S	-1.04	2	2.048	0.511
	TSB3_20, 278	R.RHVMAFGDAQIYK.S	-0.21	3	2.622	0.527
460	OCAR_5678 preprotein translocase SecY subunit	3.39
	TSB1_35, 364	K.HGGFIPGIRPGER.T	1.07	2	2.371	0.432
	TSB3_35, 336	K.HGGFIPGIRPGER.T	0.28	2	2.506	0.332
461	OCAR_6475 chemotaxis protein PomA	6.61
	TSB3_35, 331	R.DNFLM#HLEEGSKIYR.A	1.85	3	2.148	0.605
462	OCAR_6788 N-acetyltransferase	1.67
	TSB3_20, 605	R.AIVM#YLESVPNPR.K	1.61	3	2.165	0.533
463	OCAR_7409 phage integrase	4.55
	TSB3_15, 415	K.TM#SKLAQARQVR.N	0.85	2	2.339	0.025
464	OCAR_6573 conserved hypothetical protein	27.27
	TSB1_20, 767	-.M#M#DKLHTVIQSISSETK.A	0.51	2	1.772	0.602
	TSB1_20, 764	-.M@MDKLHTVIQSISSETK.A	1.55	3	2.01	0.514
	TSB1_20, 767	-.M@MDKLHTVIQSISSETK.A	0.5	2	1.771	0.602
	TSB1_20, 767	-.MM@DKLHTVIQSISSETK.A	0.5	2	1.77	0.624
	TSB2_20, 758	-.MM@DKLHTVIQSISSETK.A	0.95	3	2.101	0.494
	TSB2_20, 758	-.M#M#DKLHTVIQSISSETK.A	0.96	3	2.091	0.529
	TSB3_20, 764	-.M@MDKLHTVIQSISSETK.A	0.62	2	1.635	0.621
	TSB3_20, 764	-.MM@DKLHTVIQSISSETK.A	0.62	2	1.635	0.621
	TSB3_20, 764	-.M#M#DKLHTVIQSISSETK.A	0.63	2	1.635	0.67
465	OCAR_5883 trigger factor	11.28
	TSB1_20, 944	-.M#QVNETLSEGLKHEFQISIPAAEIDAK.V	1.44	3	4.343	0.422
	TSB2_20, 936	-.M#QVNETLSEGLKHEFQISIPAAEIDAK.V	-0.63	3	3.792	0.486
	TSB2_20, 1667	R.APIFEDKVVDFILELAEVSEK.K	0	3	4.278	0.561
	TSB3_20, 949	-.M#QVNETLSEGLKHEFQISIPAAEIDAK.V	0.55	3	4.25	0.42
466	OCAR_7689 cadmium-translocating P-type ATPase	2.13
	TSB1_10, 489	K.VVQM#VSEAETQK.S	1.52	2	1.864	0.6
	TSB3_10, 490	K.VVQM#VSEAETQK.S	0.99	2	1.513	0.594
467	OCAR_4670 glutamate--cysteine ligase	4.61
	TSB3_45, 422	R.TCTVQANLDFSSEADMVKK.L	-1.94	3	2.129	0.503
468	OCAR_5191 3-isopropylmalate dehydrogenase	4.71
	TSB2_35, 413	R.GGAFAPRHRWR.D	-0.46	2	1.598	0.607
469	OCAR_6035 multidrug resistance protein MdtB (Multidrug transporter mdtB)	4.79
	TSB2_20, 226	K.KNAIMM#IDFALEAER.H	1.52	2	1.605	0.668
	TSB3_15, 526	R.M@FREFALTLTIAVITSAVVSLTLTPM#M#CSR.L	-0.61	3	2.118	0
	TSB3_15, 526	R.M@FREFALTLTIAVITSAVVSLTLTPMM@CSR.L	-0.62	3	2.117	0.002
470	OCAR_4313 fusaric acid resistance protein conserved region	2.31
	TSB1_20, 570	R.SMLLRLGDVLDLWR.D	0.57	3	2.105	0.51
471	OCAR_4819 conserved hypothetical protein	6.88
	TSB3_15, 296	R.LDVEPIAQRWANR.V	-1.06	2	1.928	0.579
472	OCAR_6733 formate dehydrogenase beta subunit	6.11
	TSB1_20, 844	K.ACPTHAIVFGTKEEM@QR.H	-1.82	2	1.73	0.689
473	OCAR_4378 hypothetical protein	68.29
	TSB2_20, 1272	R.VLAEIKVPGGLELDMTTGENRDAHIR.L	1.41	3	2.339	0.517
474	OCAR_4466 protease IV	5.21
	TSB1_30, 343	R.QAVGLKLIDELGDEK.T	-0.26	2	1.889	0.543
475	OCAR_4265 signal recognition particle protein	12.43
	TSB1_10, 559	R.EQLAQM#QNMGGLGGLM#GLMPGVAKMK.N	0.15	3	2.835	0.08
	TSB1_25, 245	K.M#HRGMADM@M#K.A	0.7	2	2.125	0
	TSB1_40, 707	K.LIGTGEKTDALEDFHPSRIASR.I	0.8	2	2.634	0.634
	TSB1_40, 715	K.LIGTGEKTDALEDFHPSRIASR.I	-1.46	2	2.061	0.759
	TSB2_10, 501	R.EQLAQM#QNMGGLGGLM#GLMPGVAKMK.N	0.08	2	2.418	0.115
	TSB2_40, 659	K.LIGTGEKTDALEDFHPSRIASR.I	-0.64	2	2.063	0.72
	TSB3_20, 808	R.EQLAQM#QNMGGLGGLM#GLMPGVAKMK.N	0.79	3	2.963	0.038
	TSB3_20, 808	R.EQLAQMQNM#GGLGGLM#GLMPGVAKMK.N	0.79	3	2.85	0.259
	TSB3_40, 647	K.LIGTGEKTDALEDFHPSRIASR.I	-0.51	2	2.181	0.747
	TSB3_40, 646	K.LIGTGEKTDALEDFHPSRIASR.I	0.03	3	2.239	0.674
476	OCAR_7290 hybrid peroxiredoxin hyPrx5 (Thioredoxin reductase)	22.98
	TSB1_15, 393	K.AAGLDFDGSGHGLGLR.S	1.51	3	2.951	0.382
[truncated: 3,480 more rows]
