# Supplementary material for: Proteome and Membrane Fatty Acid Analyses on Oligotropha carboxidovorans OM5 Grown under Chemolithoautotrophic and Heterotrophic Conditions
Source: PLoS One. 2011 Feb 28;6(2):e17111. doi: 10.1371/journal.pone.0017111 (PMC3046131; doi:10.1371/journal.pone.0017111)
Supplement: Table S9 — Peptide identifications from acetate medium (unprocessed mass spectrometry data). (XLS) [file pone.0017111.s010.xls]

## Sheet: Sheet1
		Table S8. Peptide Identifications from Acetate Medium
1		Protein Description	Coverage
2		file	sequence	deltamass	charge	xcorr	deltacn
3	1	OCAR_7734 hypothetical protein	61.67
4		AC1_15, 639	R.PGSAKIAATQSPIIPAGM#IAGASSSGPSLLVPVMK.R	1.18	3	2.859	0.095
5	2	OCAR_6914 protein of unknown function	34.09
6		AC1_15, 334	R.LLLAGDPPPQGEGE.	0.54	2	1.542	0.627
7	3	OCAR_6697 aldo/keto reductase	7.06
8		AC1_35, 1165	R.EM@LPLC*LDQGIAVVPWSPLAR.G	0.41	2	2.339	0.16
9	4	OCAR_4852 acetate kinase	7.5
10		AC1_20, 1055	-.M@SQRM#LVTFNAGSSTVKLGLFALEGDEAR.R	1.3	3	2.844	0.016
11	5	OCAR_6631 hopanoid biosynthesis associated RND transporter like protein HpnN	3.97
12		AC3_40, 917	K.VESIATYLDLRRDPTTASNAVDLLAPSLAAAK.E	0.86	3	2.348	0.599
13	6	OCAR_5017 periplasmic copper-binding	10.57
14		AC3_20, 223	K.NHVGYAIM#YSNRLVIRDNVSYR.D	-1.41	3	2.571	0.416
15		AC3_40, 651	R.GLTIKGSGRDLQTM@DSGIYLEK.T	-1.77	2	1.76	0.727
16	7	OCAR_4830 gene transfer agent	9.52
17		AC2_10, 605	R.GLAYVMM@ERLSITPFGNR.L	0.92	2	1.872	0.691
18		AC2_10, 605	R.GLAYVM#M#ERLSITPFGNR.L	0.93	2	1.74	0.7
19		AC2_10, 605	R.GLAYVM@MERLSITPFGNR.L	0.92	2	1.686	0.708
20		AC4_10, 553	R.GLAYVMM@ERLSITPFGNR.L	0.42	2	1.707	0.671
21		AC4_10, 553	R.GLAYVM@MERLSITPFGNR.L	0.42	2	1.567	0.695
22	8	OCAR_5580 hypothetical protein	6.66
23		AC3_20, 1347	K.AAYSSGM#NPWM#TGETLPTGKGSDIWGGGAK.P	-1.3	3	2.111	0.597
24		AC3_20, 533	-.M@GSLTSSLIISLIDR.V	0	2	2.246	0.126
25	9	OCAR_4777 resolvase	7.59
26		AC2_10, 226	R.VDVSPDGLTIR.L	1.66	2	2.506	0.243
27		AC2_20, 894	R.YDDGGFSGGTLDRPALQR.L	1.86	2	1.629	0.613
28	10	gi|47176972|ref|YP_015583.1| exonuclease [Oligotropha carboxidovorans]	7.77
29		AC3_15, 393	-.M#SRNGVR.V	0.39	2	2.039	0.389
30	11	OCAR_5203 para-aminobenzoate synthase (p-aminobenzoic acidsynthase) (paba syn	2.29
31		AC3_10, 483	R.KDRAENAMIVDLLR.N	0.99	3	2.583	0.36
32	12	OCAR_7514 proteIn in the tar-i ttue-ttuc' intergenic region (Ocary)	25.73
33		AC3_15, 452	K.KLNEALQAALSDQSVLQR.F	1.51	3	3.837	0.407
34		AC3_20, 1044	R.SDADGYTILIHHVALAAGASLYK.N	0.79	3	3.312	0.328
35		AC4_64, 679	-.MLAGTAVAQDYPTRPITM#IVPFAAGGPSDAIGR.L	1.85	3	2.761	0.313
36	13	OCAR_6251 pyruvate dehydrogenase complex dihydrolipoamide acetyltransferase	5.91
37		AC1_50, 1348	R.AM@DGALGAQLLSAFKLLIENPVM#M@VV.	-1.74	2	1.535	0.001
38		AC1_90, 349	R.AM@DGALGAQLLSAFKLLIENPVM#M@VV.	-0.27	2	1.613	0
39		AC2_30, 653	R.AM@DGALGAQLLSAFKLLIENPVM#M@VV.	-1.54	2	1.831	0
40	14	OCAR_4412 chaperone protein DnaK	1.73
41		AC3_10, 191	R.VIENAEGM#R.T	1.64	2	2.662	0.452
42	15	OCAR_6380 helix-turn-helix domain protein	7.34
43		AC3_25, 409	R.KRFNLAHELGHM@VLAPSPGVDEEK.A	1.73	3	2.135	0.668
44	16	OCAR_6660 D-lactate dehydrogenase	2.23
45		AC1_10, 517	K.APNEAIIVADGTSCR.H	-1.36	2	2.209	0.597
46		AC2_20, 658	R.KAPNEAIIVADGTSC*RHQIK.D	-1.13	3	2.611	0.012
47		AC4_10, 491	K.APNEAIIVADGTSCR.H	-1.67	2	1.586	0.643
48	17	OCAR_4611 glucose-1-phosphate cytidylyltransferase	12.93
49		AC3_40, 917	K.EYFRNYFLHQSDVTIDMAADSLEVHKSK.A	0.05	3	2.363	0.539
50	18	Ocar01308 formyltetrahydrofolate deformylase	7.67
51		AC2_40, 1756	R.VM@LLVSKSTHCLADLLYRWR.Y	-1.48	2	1.513	0.599
52	19	OCAR_5401 activator of Hsp90 ATPase 1 family protein	16.27
53		AC3_20, 853	K.HAM@HWWGPTHHPAVEM@HMDVRIGGK.W	0.36	3	2.553	0.005
54	20	OCAR_7097 NnrS family protein	4.77
55		AC4_10, 559	R.IWLM@RAPQGRMPIPFSR.F	-0.31	3	2.709	0.538
56	21	OCAR_6512 hypothetical protein	10.86
57		AC3_20, 580	K.LIVRPFLQPGGDTTSAR.V	0.35	3	2.728	0.415
58	22	Ocar03634 ATPase	11.89
59		AC1_35, 1053	R.FLATAM#QLAAHEARQGHGKLAQELK.E	1.4	3	2.068	0.663
60		AC3_15, 309	R.LVFDAM@QATR.G	0.45	2	2.043	0.444
61	23	OCAR_7485 dipeptide transport system permease protein DppB	10.09
62		AC2_15, 509	R.FLLMIPTLFGVAVLVFIMLRAM#PGDIVEM#R.M	1.06	3	3.249	0.064
63		AC2_15, 509	R.FLLMIPTLFGVAVLVFIM#LRAMPGDIVEM#R.M	1.06	3	3.041	0.223
64	24	OCAR_5818 holo-(acyl-carrier-protein) synthase	13.87
65		AC3_20, 848	R.HGARFIDRIFTEAEQAK.A	-0.03	3	2.027	0.562
66	25	OCAR_4731 cation efflux system protein CzcA	1.86
67		AC3_30, 287	R.M#GPVSTGLGEVSMWTVR.Y	-0.61	2	2.189	0.624
68	26	OCAR_5854 3-oxoacyl-[acyl-carrier-protein] synthase 3 (3-oxoacyl-[acyl-carrie	4.92
69		AC2_35, 314	R.GILTTHLRSDGRHK.D	0.49	2	1.599	0.543
70	27	OCAR_6544 two-component sensor histidine kinase	4.13
71		AC2_10, 482 - 483	R.ETNALLDANRAIVERAR.T	-0.9	2	1.671	0.62
72	28	gi|47177051|ref|YP_015662.1| hypothetical protein pHCG3_097 [Oligotropha carb	10.13
73		AC1_20, 846	R.VSHLFGRQRVDLSR.H	0.32	2	1.615	0.002
74	29	OCAR_7541 GTP-binding protein LepA	3
75		AC1_25, 287	R.EM@KEQVLDSMDIERER.G	-0.83	2	1.584	0.719
76		AC2_25, 271	R.EM@KEQVLDSMDIERER.G	-0.6	2	2.086	0.632
77		AC3_25, 282	R.EM@KEQVLDSMDIERER.G	0.26	2	1.68	0.641
78	30	OCAR_5620 membrane protein putative	6.02
79		AC2_20, 204	K.GLGM#GAHLPK.I	0.47	2	2.468	0.431
80		AC2_20, 296	K.GLGMGAHLPK.I	1.2	2	3.068	0.62
81		AC3_10, 245	K.IVSPITGDETR.S	-0.11	2	2.238	0.523
82		AC3_10, 490	R.SGAIGYFFPQDEK.N	0.03	2	2.378	0.478
83		AC3_25, 246	R.DKGLGMGAHLPK.I	0.59	3	3.032	0.366
84	31	OCAR_4150 conserved hypothetical protein	2.15
85		AC1_10, 288	K.QRATNLLTEAHR.I	-0.01	2	1.596	0.673
86	32	OCAR_7582 conserved hypothetical protein	13.97
87		AC1_20, 838	K.ITFDHGPIPAINWPAM#K.M	1.5	3	4.391	0.538
88		AC3_20, 972	K.ITFDHGPIPAINWPAMK.M	-0.48	2	2.446	0.425
89	33	OCAR_6285 short chain dehydrogenase	11.06
90		AC3_45, 335	R.GTPRPHHVEIGGIDLAEPSHAAR.A	0.72	3	4.008	0.492
91	34	OCAR_6818 probable arylformamidase (Kynurenine formamidase) (KF)	10.1
92		AC1_40, 913	R.VLQGHHHYSILDELAKPDGGITSDLVK.L	1.39	3	2.691	0.349
93	35	OCAR_7422 LemA	16.51
94		AC1_10, 442	R.RADLVPNLVNSVKGFAQQEK.D	-1.19	2	1.622	0.493
95		AC2_10, 563	R.LLVVTENYPQLK.S	0.21	2	1.62	0.67
96		AC3_10, 574	R.LLVVTENYPQLK.S	0.36	2	1.857	0.663
97		AC4_10, 521	R.LLVVTENYPQLK.S	0.55	2	2.082	0.669
98	36	OCAR_4186 P-type conjugative transfer protein TrbJ	8.63
99		AC3_30, 416	R.RFLTPGSGYQPGNAQMFGNR.N	1.46	3	2.187	0.567
100	37	Ocar03563 periplasmic binding protein	8.65
101		AC2_57, 1364	K.AAIGAMFALM@LVVGDASAVEPPR.R	-0.3	3	2.007	0.528
102	38	OCAR_5396 fumarate hydratase class I anaerobic (Fumarase)	2.74
103		AC2_45, 398	K.FM@FMAKGGGSANK.S	-1.73	2	1.51	0.002
104	39	OCAR_5876 antibiotic biosynthesis monooxygenase	23.47
105		AC3_20, 1057	R.ALVGPYFAAPPEVEHMTAIGKF.	1.17	3	3.638	0.479
106	40	OCAR_5345 conserved hypothetical protein	3.35
107		AC2_20, 444	K.GARAC*ESAPGSTNELFNWQK.L	-0.73	3	2.151	0.606
108	41	OCAR_6509 conserved domain protein	29.58
109		AC4_25, 584	R.MTNAGMKVSPALVRWLEVC*C.	-1.06	2	1.995	0.001
110	42	OCAR_7645 RES domain superfamily	12.5
111		AC3_15, 548	R.GDGLVRM@GIPTDVARASAHDLAR.I	0.11	3	2.503	0.471
112	43	OCAR_6922 octaprenyl-diphosphate synthase (Octaprenyl pyrophosphatesynthetase	7.14
113		AC4_15, 635	R.LRPMLTLAM#AQLAGYVGDGHIK.L	0.67	3	2.269	0.669
114		AC4_15, 635	R.LRPM#LTLAMAQLAGYVGDGHIK.L	0.67	3	2.179	0.674
115	44	OCAR_4402 glutathione synthase	19.81
116		AC1_40, 627	K.AHGDVVFKPLYGHGGAAVFR.I	1.11	3	2.824	0.574
117		AC2_40, 589	K.AHGDVVFKPLYGHGGAAVFR.I	0.58	3	3.362	0.588
118		AC2_40, 595	K.AHGDVVFKPLYGHGGAAVFR.I	0.37	2	4.279	0.628
119		AC3_20, 537	-.M@TLKVAVQM@DPIARINVR.G	0.52	2	1.601	0.689
120		AC4_15, 485	K.IFVM#EFSDLM#APTLISRDK.E	-0.71	2	1.846	0.557
121	45	OCAR_5902 NADH oxidoreductase (quinone) f subunit	3.4
122		AC3_20, 591	R.RGAWDGTKSIIEK.G	-0.81	3	2.126	0.46
123	46	OCAR_7000 choloylglycine hydrolase	11.49
124		AC2_20, 226	K.RDGAAIGRGPDK.A	-0.8	2	1.516	0.611
125		AC2_20, 625	K.QLFIASVC*VAASILLIRNSDACTR.I	-0.59	2	1.719	0.628
126	47	OCAR_5959 aspartate transaminase	8.72
127		AC1_25, 665	R.VAVTLPGYPPYRHILSALGCEVVPIETTAATR.H	-0.41	3	2.025	0.399
128	48	OCAR_6885 glutaryl-CoA dehydrogenase (GCD)	4.24
129		AC3_40, 596	R.GFILEKGMKGLSAPK.I	0.89	2	1.546	0.551
130	49	OCAR_6188 conserved hypothetical protein	8.33
131		AC1_20, 309	R.FGC*PGGHVQATFR.C	0.12	2	2.234	0.396
132	50	OCAR_6586 hypothetical protein	20.83
133		AC2_25, 380	R.QALTARGHDASWAAIHAR.C	0.65	2	1.794	0.64
134	51	OCAR_5029 oxygen-independent coproporphyrinogen III oxidase	3.56
135		AC1_25, 248	R.AYC*ELVTNGDLPTR.K	1.35	3	2.051	0.516
136		AC1_35, 252	R.AYC*ELVTNGDLPTR.K	1.1	2	1.693	0.545
137		AC1_35, 254	R.AYC*ELVTNGDLPTR.K	0.32	3	2.808	0.577
138		AC2_35, 234	R.AYC*ELVTNGDLPTR.K	0.96	3	2.846	0.444
139		AC2_35, 235	R.AYC*ELVTNGDLPTR.K	-0.1	2	1.863	0.575
140	52	OCAR_4025 cation efflux system protein CusA	2.25
141		AC3_35, 1041	R.SALVAILM#LPVGILIAFAAM@K.A	-0.71	2	2.124	0.702
142	53	OCAR_6345 alanine racemase	5.34
143		AC1_64, 450	R.VSMDLM#AIDITDVPHGAVRR.G	-0.26	3	2.234	0.001
144		AC4_57, 946	R.VSMDLM#AIDITDVPHGAVRR.G	-1.58	3	2.095	0.002
145	54	OCAR_4078 tyrosine recombinase XerD	8.54
146		AC1_35, 1053	K.ERLVPLNQSSREAM#TAYLAATEAAK.T	0.45	3	2.782	0.597
147		AC2_35, 1043	K.ERLVPLNQSSREAM#TAYLAATEAAK.T	-0.02	3	2.843	0.648
148		AC3_35, 1045	K.ERLVPLNQSSREAM#TAYLAATEAAK.T	0.68	3	2.929	0.528
149	55	OCAR_4674 invasion associated locus B	11.6
150		AC4_25, 428	K.LMRVVAPLGVLLPSGLGLK.L	-1.21	2	1.625	0.573
151	56	OCAR_6126 putative phage terminase large subunit	3.93
152		AC1_15, 426	R.EGDGYVAVPWFFCPRDNLR.Q	-1.07	3	2.692	0.307
153	57	OCAR_4989 NADPH-dependent f420 reductase	12.44
154		AC2_20, 844	-.M@GDGENKPVIAIIGGTGDLGSGLAKK.W	0.77	3	2.063	0.533
155	58	OCAR_4879 antibiotic biosynthesis monooxygenase	33.33
156		AC2_20, 468	R.GPVAEDHQLYATHTIWASK.A	1.35	3	4.513	0.57
157		AC2_20, 469	R.GPVAEDHQLYATHTIWASK.A	0.03	2	4.548	0.683
158		AC2_20, 1597	R.ETYLGELEGFIEFHLLR.G	0.37	2	4.072	0.593
159		AC2_20, 1598	R.ETYLGELEGFIEFHLLR.G	0.81	3	2.812	0.443
160		AC2_25, 322	R.GPVAEDHQLYATHTIWASK.A	0.82	3	4.327	0.635
161		AC3_15, 432	R.KGSEQAFETLWANR.E	0.44	2	4.442	0.519
162		AC3_20, 1623	R.ETYLGELEGFIEFHLLR.G	0.54	3	2.53	0.457
163		AC3_25, 337	R.GPVAEDHQLYATHTIWASK.A	0.56	3	4.991	0.466
164		AC3_25, 343	R.GPVAEDHQLYATHTIWASK.A	-0.16	2	5.716	0.616
165	59	OCAR_5658 ribosomal protein L3	13.17
166		AC2_30, 613	K.VGMMRVFTEAGEHIPVTVLKLGNC*QVVGHR.T	1.64	3	2.764	0.322
167	60	OCAR_7604 conserved hypothetical protein	10.53
168		AC3_15, 255	R.LQAAVVLFGLPKAEVVRR.L	0.77	3	2.059	0.693
169		AC3_15, 257	R.LQAAVVLFGLPKAEVVRR.L	-1.04	2	1.919	0.629
170	61	OCAR_4107 acetyl-CoA acetyltransferase (Acetoacetyl-CoA thiolase)	18.11
171		AC2_25, 268	K.GEITVDTDEYPRHGATLEAM@AK.L	-1.45	3	3.034	0.365
172		AC2_50, 621	K.GLATLCIGGGM#GIAM#CVERD.	-0.6	2	1.523	0.658
173		AC3_15, 541	R.TPVGSFNGAFATVPAHELGAVAIK.G	1.68	3	2.595	0.364
174		AC3_20, 169	K.LRPAFEK.E	1.09	2	2.437	0.084
175		AC3_15, 153	R.HGATLEAMAK.L	-1.88	2	1.665	0.534
176	62	OCAR_4283 malonyl-CoA synthase	1.69
177		AC1_15, 235	R.IIDLMPR.S	0.67	1	1.063	0.004
178	63	OCAR_5268 phosphoserine phosphatase SerB	4.04
179		AC1_10, 194	K.AGLGIAYHAK.P	1.27	1	1.11	0.512
180	64	OCAR_5864 lipopolysaccharide biosynthesis	7.25
181		AC1_20, 1257	K.ATMRSQLLASGFVGVSILEPAASEAPQAEVAAA.	0.95	2	1.966	0.006
182		AC4_10, 516	R.FM@APATPPAPRQAAK.S	1.52	2	1.595	0.622
183	65	OCAR_6454 transcriptional regulator MarR family	7.41
184		AC3_15, 228	R.NYIEHRAKSR.G	1.08	2	1.55	0.499
185	66	OCAR_5306 adenosylhomocysteinase	10.81
186		AC2_20, 894	R.KEISLAETEM@PGLM#ATR.E	1.83	2	1.608	0.626
187		AC3_15, 231	K.SKFDNLYGC*R.E	0.57	2	2.647	0.501
188		AC3_20, 627	K.WTNIKPQVDEITFPDGKR.M	1.07	3	3.103	0.315
189	67	OCAR_6629 conserved hypothetical protein	46.15
190		AC3_35, 1815	R.TLLVAALLASSSAAVLAQGQSRSGTPEEQKAC*AK.D	-1.74	3	2.718	0.285
191	68	OCAR_5152 Sel1 repeat family	7
192		AC2_25, 199	R.WLTLAAEGGDPIGQR.N	-1.58	2	2.234	0.627
193	69	OCAR_5501 conserved hypothetical protein	6.96
194		AC3_20, 655	R.LGAGLTAWTGR.A	0.73	2	1.826	0.004
195		AC4_10, 232	R.AARLAEAKGK.E	-0.04	2	1.57	0.544
196	70	OCAR_4498 tRNA pseudouridine synthase B (tRNA pseudouridine 55synthase) (Psi5	10.03
197		AC3_25, 623	R.VGHAGTLDPLASGGLPIALGEATKTVPFVM#DGRK.R	-1.13	3	2.175	0.615
198	71	OCAR_7605 cobyrinic Acid a c-diamide synthase	9.44
199		AC3_20, 1491	R.RVTYRTM#TVGHGTLYQMNDK.D	1.08	3	2.13	0.573
200	72	OCAR_7287 multi-sensor diguanylate cyclase/phophodiesterase	1.63
201		AC3_10, 498	R.GVLSRSAVARGSLK.L	0.55	2	1.574	0.557
202	73	OCAR_5041 2-dehydropantoate 2-reductase	7.28
203		AC3_30, 416	-.M@KIAVM#GAGAVGCYYGGM@LAR.A	0.49	3	2.359	0.562
204	74	OCAR_4483 2-polyprenylphenol 6-hydroxylase	7.06
205		AC1_15, 268	K.TM#VVVEGVARAYDSK.L	0.57	2	1.529	0.598
206		AC2_15, 265	K.TM#VVVEGVARAYDSK.L	0.39	2	1.618	0.507
207		AC3_25, 533	K.LGQFLATRPDVVGVVM@AR.D	-1.89	2	1.768	0.681
208	75	OCAR_7056 integral membrane sensor signal transduction histidine kinase	1.25
209		AC3_20, 248	R.M#LAPHMPQR.L	-0.33	2	2.383	0.152
210	76	OCAR_7436 transcriptional regulator LysR family	6.17
211		AC2_15, 658	K.AGYMTIMPHFAM#LQEIK.A	-1.52	3	2.943	0.19
212		AC3_20, 1127	K.AGYMTIMPHFAM#LQEIK.A	-1.96	3	2.94	0.027
213		AC4_20, 1104	K.AGYMTIMPHFAM#LQEIK.A	-1.7	3	2.954	0.001
214	77	OCAR_6367 voltage-gated chloride channel	8.07
215		AC1_45, 504	R.IVACGVSAGFASVFGTPIAGAIYGVEVLAIGRIR.H	-1.97	3	3.179	0.207
216	78	OCAR_5362 conserved hypothetical protein	8.06
217		AC3_10, 167	R.YQSGSTLK.Y	0.57	1	1.117	0.491
218	79	OCAR_7122 conserved hypothetical protein	4.33
219		AC1_15, 266	K.ITDTGSLRVR.A	-0.93	2	1.822	0.517
220	80	OCAR_7273 glyceraldehyde-3-phosphate dehydrogenase type I	14.93
221		AC1_20, 854	K.RTDIQVVAINDLAPVETNAHLLR.Y	1.11	3	4.273	0.591
222		AC3_20, 528	K.RVLVSAPADGADATIVYGVNHDK.L	1.62	3	3.964	0.544
223		AC3_20, 885	K.RTDIQVVAINDLAPVETNAHLLR.Y	0.51	3	5.024	0.592
224	81	OCAR_7512 L-sulfolactate dehydrogenase ((R)-sulfolactatedehydrogenase) ((R)-2	17.88
225		AC2_20, 470	K.PVFGTNPIAFAC*PLPDGAPIVADLSLSKVAR.G	0.41	3	2.093	0.627
226		AC2_10, 473	R.AGTLRETAAVVARSLVGAEASGLK.G	-0.69	3	2.032	0.463
227	82	OCAR_7059 hypothetical protein	3.96
228		AC3_15, 209	K.KLGGIFVNLMK.G	0.16	2	1.832	0.579
229	83	OCAR_5054 Cof protein	9.36
230		AC4_20, 1476	R.LEIPLKDVATIGDMVNDLPMFLK.S	1.93	2	1.833	0.569
231	84	OCAR_7413 calcium-binding EF-hand	23.33
232		AC2_10, 466	R.IFKAM@DSDKDGR.L	1.31	2	2.241	0.295
233		AC3_20, 960	R.IFKAM#DSDKDGR.L	1.32	2	1.586	0.001
234	85	OCAR_5464 high-affinity branched-chain amino acid transport ATP-binding prote	6.12
235		AC2_35, 235	R.FGGIVAVNDLSFDVR.R	-0.17	2	1.526	0.583
236	86	OCAR_5713 S-(hydroxymethyl)glutathione dehydrogenase/class III alcohol dehydr	12.8
237		AC2_25, 284	K.KGDHVIPLYTPEC*R.Q	0.6	2	3.335	0.647
238		AC3_40, 917	R.FSFEGKPVHHYMGTSTFANYTVLPEIAVAK.I	1.99	3	5.097	0.536
239	87	OCAR_6684 OmpA domain protein transmembrane region-containing protein	10.17
240		AC1_20, 719	K.AGINYHFNWGGPVVAR.Y	-0.63	2	2.54	0.306
241		AC2_20, 708	K.AGINYHFNWGGPVVAR.Y	1.38	2	4.194	0.605
242		AC2_20, 712	K.AGINYHFNWGGPVVAR.Y	1.17	3	4.744	0.503
243		AC3_20, 739	R.TALTFGTLPSTVSYRDDLHTVK.A	0.48	2	2.999	0.426
244	88	OCAR_6297 polysaccharide deacetylase	7.01
245		AC2_30, 420	R.NVAMWSCDVDSFDFKARNAK.K	-0.75	3	2.067	0.654
246		AC3_30, 431	R.NVAMWSCDVDSFDFKARNAK.K	-0.96	3	2.476	0.593
247	89	OCAR_7517 hypothetical protein	43.75
248		AC4_90, 237	R.C*RINFIASMTEVSM@SASFK.R	0.53	3	2.067	0
249	90	OCAR_6974 double-transmembrane region	1.8
250		AC3_30, 202	R.VAMRQIVPKPYAIER.G	-1.36	2	1.572	0.635
251	91	OCAR_6526 2-hydroxy-3-oxopropionate reductase	8.45
252		AC1_15, 208	K.ALELM#ANHPVAGK.K	0.72	2	3.253	0.475
253		AC1_15, 267	K.ALELMANHPVAGK.K	-0.81	2	1.788	0.627
254		AC2_15, 206	K.ALELM#ANHPVAGK.K	0.5	2	3.708	0.419
255		AC2_15, 270	K.ALELMANHPVAGK.K	-0.21	2	3.796	0.353
256		AC3_15, 69	R.ILEVHGER.M	0.42	2	2.709	0.534
257		AC3_15, 183	K.AWDHSAMVK.A	0.95	2	2.782	0.379
258		AC3_15, 213	K.ALELM#ANHPVAGK.K	0.64	2	3.387	0.516
259		AC3_25, 254	K.ALELMANHPVAGKK.	0.62	2	3.871	0.516
260		AC3_15, 272	K.ALELMANHPVAGK.K	-1.67	2	1.552	0.647
261	92	OCAR_4893 manganese transport system ATP-binding protein MntA	6.43
262		AC2_30, 245	K.TRDVLTAEHLARAR.Q	1.21	2	1.532	0.458
263	93	OCAR_4425 hydrolase	6.43
264		AC1_20, 371	R.EGLFNGGQMVEKTDNR.P	-1.08	3	2.048	0.488
265	94	OCAR_7253 protein TolA	3.85
266		AC2_20, 185	R.RAIIEC*QPYK.L	-0.67	2	1.672	0.593
267	95	OCAR_4495 superoxide dismutase [Mn] (General stress protein 24)(GSP24)	14.88
268		AC2_20, 832	K.LPPLPYATNVLEPHIDAK.T	1.05	3	4.065	0.482
269		AC2_20, 837	K.LPPLPYATNVLEPHIDAK.T	0.39	2	4.352	0.614
270		AC2_35, 152	K.HHGAYVANM#NNFAK.T	0.76	3	3.484	0.237
271		AC2_35, 158	K.HHGAYVANM#NNFAK.T	0.35	2	2.146	0.426
272		AC2_35, 259	K.HHGAYVANMNNFAK.T	0.4	2	2.945	0.231
273		AC2_35, 260	K.HHGAYVANMNNFAK.T	0.2	3	3.88	0.572
274		AC2_15, 505	K.LPPLPYATNVLEPHIDAK.T	-0.62	2	1.957	0.548
275		AC3_20, 848	K.LPPLPYATNVLEPHIDAK.T	0.92	3	3.813	0.468
276		AC3_20, 853	K.LPPLPYATNVLEPHIDAK.T	0.07	2	4.49	0.585
277		AC3_35, 175	K.HHGAYVANM#NNFAK.T	-1.03	3	3.215	0.372
278		AC3_35, 277	K.HHGAYVANMNNFAK.T	1.7	3	3.71	0.479
279		AC3_35, 279	K.HHGAYVANMNNFAK.T	-0.03	2	2.102	0.425
280		AC4_20, 856	K.LPPLPYATNVLEPHIDAK.T	0.63	3	3.543	0.497
281		AC4_20, 857	K.LPPLPYATNVLEPHIDAK.T	1.14	2	3.765	0.469
282	96	OCAR_7094 sensor protein FixL	7.1
283		AC1_35, 418	R.TTGERHIIGIGR.I	0.11	2	1.537	0.624
284		AC2_25, 270	K.NGM@GVGLSISRTIVEAHGGR.M	-1.73	3	2.907	0.266
285	97	OCAR_4919 diguanylate cyclase	7.1
286		AC1_10, 230	R.IAKSIAQSSRR.P	-0.94	2	1.935	0.572
287		AC2_10, 233	R.IAKSIAQSSRR.P	0.27	2	2.164	0.507
288		AC3_20, 423	R.YGGEEFALLLPDTELDDAM@R.I	-1.34	3	3.311	0.447
289		AC3_20, 459	R.YGGEEFALLLPDTELDDAM@R.I	-0.5	3	2.851	0.272
290		AC3_20, 491	R.YGGEEFALLLPDTELDDAM@R.I	0.5	2	2.951	0.328
291		AC3_10, 234	R.IAKSIAQSSRR.P	-0.38	2	1.839	0.541
292	98	OCAR_6862 hypothetical RNA methyltransferase	2.42
293		AC2_30, 664	R.QGAEAQSR.Q	-0.41	1	1.182	0.003
294	99	OCAR_4259 pseudouridine synthase RluD	8.61
295		AC3_15, 356	R.FGEPSLHLHAREIVVPLSR.N	1.43	2	2.262	0.277
296	100	OCAR_5288 FAD linked oxidase C-:FAD linked oxidase N-terminal	2.05
297		AC3_10, 270	R.PELFCSAM@K.A	0.09	1	1.54	0.006
298	101	OCAR_6542 cytoChrome c-type biogenesis protein CycH	6.28
299		AC4_10, 559	R.HSDLGEAM#TAVANGVVTAEAK.A	0.79	3	2.01	0.607
300	102	OCAR_5031 nitrite extrusion protein	1.53
301		AC3_10, 618	R.QMERGVVGEELR.K	0.26	2	1.563	0.491
302	103	OCAR_5187 hypothetical protein	42.86
303		AC3_15, 487	R.IM@AVAVAAKITPMKLAAIK.S	0.36	2	1.79	0.656
304	104	OCAR_4658 extracellular solute-binding protein family 3	7.35
305		AC3_15, 257	R.YFGEGIGIGVRKGNDLLR.Q	1.09	2	1.708	0.676
306	105	OCAR_4380 protein Blr0637	7.77
307		AC2_10, 506	R.AVAAQYANVTPVEHVYPLVR.S	-0.51	2	1.808	0.744
308		AC3_10, 510	R.AVAAQYANVTPVEHVYPLVR.S	1.13	2	1.715	0.709
309	106	OCAR_5172 sulfur oxidation protein	7.8
310		AC2_50, 707	R.IRAEVLAPALGILNAM@PIYR.S	-1.83	3	2.96	0.103
311	107	OCAR_6075 putative glycosyl transferase	3.19
312		AC3_15, 247	R.VEVVANSGFTR.D	-0.41	2	2.261	0.222
313	108	OCAR_4741 hypothetical protein	13.16
314		AC2_25, 380	R.IAARACQHVM#YLPC*ER.I	-1.27	2	1.522	0.675
315		AC3_10, 330	R.DRPAVVGQKR.I	-0.93	2	1.635	0.543
316	109	OCAR_7402 glycerol kinase	2.81
317		AC3_10, 547	R.FTPEM@DEETRAR.K	0.78	1	1.001	0.628
318	110	OCAR_7584 transposase of insertion sequence ISRm1 OcarB protein	12.88
319		AC2_35, 643	R.DIGFEPRTTPVESPQSNGM#AEAFVRTMK.S	0.66	3	2.15	0.632
320	111	OCAR_7321 binding-protein-dependent transport systems inner membrane componen	2.94
321		AC1_35, 451	R.YFEIPR.W	-0.01	1	1.087	0.003
322	112	OCAR_5881 YjeF family protein	7.82
323		AC2_35, 876	K.VSVMLLC*KPDTLKGDAAR.A	0.85	3	2.131	0.463
324		AC3_15, 449	R.ADTLAVEAGVVSFALM@R.S	0.4	2	1.867	0.636
325	113	gi|47176960|ref|YP_015571.1| replication protein A [Oligotropha carboxidovora	8.3
326		AC2_35, 731	R.DAM#DEVNAAITELITTSWGRP.	-1.88	2	1.835	0.664
327	114	OCAR_4699 biotin synthase	8.93
328		AC2_64, 626	K.GVPVNATAEAPDPIAFVRM@IAVARIM@MPK.S	0.04	2	1.628	0.002
329		AC2_64, 626	K.GVPVNATAEAPDPIAFVRM@IAVARIM#M#PK.S	0.05	2	1.625	0.002
330	115	OCAR_6648 tetratricopeptide TPR_2	3.96
331		AC3_30, 270	R.DDRWSAGAILNTPITK.A	-0.55	2	2.233	0.256
332	116	OCAR_5756 response regulator/ggdef domain protein	7.22
333		AC2_50, 1052	R.GIDLAARYGGEEFVIVM@PETDQHVAGIIAER.L	-1.69	3	2.686	0.396
334	117	OCAR_4903 GreA/GreB family elongation factor	15.67
335		AC4_15, 369	R.HLAEVAAGQYPETSEFLAR.E	0.26	3	3.528	0.333
336		AC4_25, 489	R.LPAIAISARDAGRLR.H	-0.85	2	1.558	0.001
337	118	OCAR_6134 phage prohead protease HK97 family	20.9
338		AC2_20, 256	K.NLETGVVQLDVK.S	-0.43	3	2.301	0.494
339		AC2_700, 242	R.ETHALLKAGALDGLSIGYRTK.S	-1.8	2	2.394	0.154
340		AC2_30, 413	R.ETHALLKAGALDGLSIGYRTK.S	-1.69	2	2.628	0.248
341		AC2_50, 709	R.ETHALLKAGALDGLSIGYRTK.S	-1.9	2	2.25	0.343
342		AC4_10, 425	R.ETHALLKAGALDGLSIGYRTK.S	-1.8	2	2.567	0.369
343	119	OCAR_5934 phosphatidate cytidylyltransferase	5.65
344		AC1_20, 590	-.M#NGTM#PDSSAPAPAK.S	-0.26	2	1.887	0.482
345		AC1_20, 590	-.MNGTM@PDSSAPAPAK.S	-0.27	2	1.834	0.507
346		AC2_20, 584	-.M#NGTM#PDSSAPAPAK.S	-0.77	2	1.968	0.514
347	120	OCAR_4098 peptide chain release factor 1	3.91
348		AC1_20, 613	K.NRASAM#NILRSR.I	-0.64	3	2.931	0.071
349		AC2_15, 389	K.NRASAM#NILRSR.I	0	3	2.939	0.186
350		AC3_15, 440	K.NRASAM#NILRSR.I	-0.34	3	2.711	0.025
351		AC3_20, 631	K.NRASAM#NILRSR.I	-0.12	3	2.991	0.039
352		AC4_20, 641	K.NRASAM#NILRSR.I	-0.29	3	2.55	0.008
353		AC4_15, 385	K.NRASAM#NILRSR.I	-0.41	2	2.171	0.016
354	121	OCAR_5869 O-acetylhomoserine (thiol)-lyase (O-acetylhomoserinesulfhydrylase)	16.43
355		AC2_20, 622	K.HPAVSWVNYASLPGDR.Y	1.97	2	3.466	0.517
356		AC2_25, 251	R.SLIIHPASTTHSQLTDEQK.I	1.34	3	3.781	0.529
357		AC2_10, 563	K.EDLIADLDQAMNA.	-1.63	2	1.658	0.592
358		AC3_35, 443	R.RLYGGSINQFTHAYK.N	1.04	3	3.356	0.428
359		AC3_35, 445	R.RLYGGSINQFTHAYK.N	0.22	2	2.433	0.414
360		AC3_10, 574	K.EDLIADLDQAMNA.	-1.47	2	1.517	0.688
361		AC4_10, 521	K.EDLIADLDQAMNA.	-1.28	2	1.592	0.708
362	122	OCAR_6403 cadmium-translocating P-type ATPase	7.81
363		AC1_10, 472	R.MRVEGM#DC*ASC*AVKIENALR.R	-0.15	3	2.174	0.484
364		AC2_15, 435	R.VTAAATDNTIARIVR.L	-1.39	2	1.506	0.567
365		AC2_35, 259	R.M#RVEGMDCASC*AVK.I	1.47	2	1.518	0.593
366		AC3_20, 709	R.SDAKDGLKQLTAAGIR.T	0.75	2	2.036	0.576
367		AC4_10, 435	R.SDAKDGLKQLTAAGIR.T	0.3	2	2.504	0.59
368	123	gi|47177028|ref|YP_015639.1| [Ni/Fe] hydrogenase maturation protein [Oligotro	3.18
369		AC2_15, 429	K.PCTTLDAMMRSGTNAPVASSCGR.L	-0.44	3	2.262	0.578
370	124	OCAR_6710 sulfoacetaldehyde acetyltransferase	2.88
371		AC3_20, 903	R.DPSRVAETLNRVIMK.A	1.56	2	1.565	0.648
372	125	OCAR_4786 conserved hypothetical protein	8.25
373		AC2_15, 435	R.QAAQGVADQIGAERR.I	0.69	2	1.593	0.547
374	126	OCAR_7162 two-component hybrid sensor and regulator	11.04
375		AC1_10, 600	R.FKLELALLGDAPEAEGMRK.D	-0.59	2	1.69	0.679
376		AC1_20, 915	R.FKLELALLGDAPEAEGMRK.D	-0.31	2	2.022	0.74
377		AC2_10, 605	R.FKLELALLGDAPEAEGMRK.D	-0.15	2	1.64	0.74
378		AC2_20, 470	K.GLYARALLIIIVPMVILQSVVAFVFM@ER.H	0.29	3	2.067	0.633
379		AC3_20, 947	R.FKLELALLGDAPEAEGMRK.D	-0.58	2	2.004	0.706
380		AC3_20, 955	R.FKLELALLGDAPEAEGMRK.D	-0.87	3	2.096	0.595
381		AC4_20, 940	R.FKLELALLGDAPEAEGMRK.D	0.3	2	1.934	0.716
382		AC4_10, 553	R.FKLELALLGDAPEAEGMRK.D	-0.64	2	1.62	0.682
383	127	OCAR_6982 nudix hydrolase	7.27
384		AC4_00, 406	R.FARGMTLGTR.A	1.65	1	1.591	0.032
385	128	OCAR_6605 membrane protein putative	7.62
386		AC3_15, 429	R.LVGAIVGIIGLALTWR.L	-0.79	2	1.57	0.666
387		AC4_20, 1285	K.VVPLGLFDTRRLVGAIVGIIGLALTWR.L	-1.35	2	1.567	0.614
388		AC4_25, 242	R.QEIPPANRKWK.V	0.59	2	1.553	0.502
389	129	OCAR_7051 glutamine amidotransferase class-II	22.22
390		AC3_35, 706	R.M@M#ATPHLSTM#GSGLRRALSR.S	0.58	2	1.672	0
391	130	OCAR_5034 respiratory nitrate reductase 2 delta chain	14.16
392		AC2_15, 262	K.FGPAAQSASSCGR.E	0.71	2	1.567	0.566
393		AC2_10, 469	R.ELLAQPAHILAAIAGR.L	0.61	2	1.583	0.588
394		AC3_20, 709	R.ELLAQPAHILAAIAGR.L	0.7	2	2.19	0.562
395	131	OCAR_6628 alcohol dehydrogenase	5.01
396		AC3_00, 307	-.M@PNRLEGDYDYIVVGAGTAGC*IVSNR.L	1.69	2	2.262	0.24
397	132	OCAR_7620 hypothetical protein	10.78
398		AC4_15, 481	R.PATGPFADLVWFDDPLEARK.S	1.57	2	1.997	0.005
399		AC4_20, 848	R.SVDPFGAFLTGLEATGIPR.L	0.25	2	1.611	0.64
400	133	OCAR_7007 conserved hypothetical protein	29.79
401		AC3_20, 533	K.KM@FLAAAAAAVLAAASVVAPAPANAR.N	0.97	3	3.217	0.347
402	134	OCAR_6972 ATPase associated with various cellular activities AAA_3	5.41
403		AC3_35, 763	R.FLMEIDVGYPDREAER.K	1.81	3	2.277	0.556
404	135	OCAR_4613 dTDP-4-dehydrorhamnose 3 5-epimerase (dTDP-4-keto-6-deoxyglucose 3	10.42
405		AC1_20, 443	R.GLHYQLPPAAEVK.V	0.2	2	2.183	0.341
406	136	OCAR_6222 preprotein translocase YajC subunit	14.16
407		AC3_10, 219	R.RGDTVVTNGGLVGK.V	0.99	2	2.197	0.013
408	137	OCAR_4875 HmuU protein	6.7
409		AC1_10, 469	R.LLLPASALLGAVLMVTADSC*AR.I	-1.97	2	2.71	0.06
410	138	OCAR_7144 excinuclease ABC subunit B	5.91
411		AC2_15, 206	K.AITGKAGAYTGTKK.Y	0.45	2	2.154	0.48
412		AC3_25, 275	K.SM#REGGQEFGGVVKGPAPR.S	0.85	3	3.035	0.29
413		AC3_15, 213	K.AITGKAGAYTGTKK.Y	0.58	2	1.639	0.53
414		AC3_15, 588	R.LPSCMDNRPLRFEEWDM#MR.P	1.23	2	1.66	0.659
415	139	OCAR_4971 hypothetical protein	7.75
416		AC2_90, 229	K.PLPEPLVDKSTMESILTVSR.R	-0.56	2	1.664	0.511
417	140	OCAR_5642 ribosomal protein L10	10.47
418		AC2_15, 481	K.GPTVIATSNDPVAAPK.I	0.29	2	1.936	0.005
419	141	OCAR_6289 secretion protein HlyD	4.82
420		AC2_20, 810	K.KLRVYVNVPQSYLAAIK.I	1.86	2	1.627	0.636
421	142	OCAR_4273 hypothetical protein	13.87
422		AC2_20, 734	R.LYASRAGAELGTNLPFAL.	0.62	2	2.083	0.594
423	143	Ocar03756 acyltransferase 3	12.59
424		AC2_57, 1882	R.HARSDVINTTNSDDAEMPFK.N	-1.66	2	1.522	0.005
425		AC4_20, 1090	R.FKPLNMDVLPLYIVLLTIM@PSIMWLM#LR.L	-0.33	3	2.723	0.024
426	144	OCAR_7454 putative sensor histidine kinase	2.4
427		AC2_10, 482 - 483	R.RLFSTAHQDLARELVR.L	-0.91	2	1.786	0.616
428		AC3_10, 485	R.RLFSTAHQDLARELVR.L	0.25	3	2.53	0.463
429	145	OCAR_5680 ribosomal protein S13p/S18e	15.2
430		AC3_25, 286	R.DYLVEGDLRRETGM@NIK.R	-1.3	3	2.279	0.549
431	146	OCAR_6715 transcriptional regulator IclR family	15.55
432		AC3_30, 334	R.RYEAGHRLLSLSLDGM#R.H	-0.2	3	2.848	0.294
433		AC3_40, 1473	K.AEEPPTLNELM#AAIRLPKATTHR.F	0.53	2	1.59	0.605
434		AC4_20, 1476	K.AEEPPTLNELM#AAIRLPKATTHR.F	-1.06	2	1.534	0.667
435	147	OCAR_7116 adenylosuccinate synthetase	7.75
436		AC3_20, 541	K.LALLPSGVVRPSK.L	0.04	2	1.589	0.479
437		AC3_30, 218	R.FQGGHNAGHTLVINGK.T	0.38	2	3.216	0.564
438	148	gi|47176980|ref|YP_015591.1| S-layer RTX protein [Oligotropha carboxidovorans	18.71
439		AC2_35, 1154	R.STAAM@TTTPFSVM@PVPTFCTAEAEMMR.F	-1.86	3	2.876	0.14
440	149	OCAR_4155 ATP-dependent endonuclease family protein	4.55
441		AC1_20, 606	R.MHKRLCGFVFLR.T	-0.57	3	2.187	0.507
442		AC3_15, 309	K.PNAALTPAATEK.L	0.41	2	1.739	0.481
443	150	OCAR_4593 peptidase M23B	5.63
444		AC3_15, 279	K.AEIATLGQDRTKLNQQLIDTAAR.I	-1.15	3	3.251	0.259
445	151	OCAR_5359 conserved hypothetical protein	36.53
446		AC1_10, 176	K.LTFNETGK.S	-0.17	1	1.896	0.375
447		AC1_10, 230	K.LGLSAAAANTATR.T	-0.89	2	4.376	0.48
448		AC1_10, 288	K.VGGAPVQDAAALANR.A	0.01	2	4.689	0.66
449		AC1_10, 386	K.SVANQALQAAVGYSSK.S	-0.13	2	4.791	0.678
450		AC1_10, 394	K.SAISATITGATAEDLR.G	-0.11	2	4.391	0.628
451		AC1_10, 465	R.SQASALGSNLSIVQIR.Q	-0.06	2	3.122	0.431
452		AC1_10, 472	K.KVNTALDNPTNYFTAASLDNR.A	0.78	3	3.674	0.37
453		AC1_10, 517	K.LSANNLLATIDGQGK.L	0.56	2	3.895	0.433
454		AC1_10, 522	K.LSANNLLATIDGQGK.L	-0.19	1	2.099	0.353
455		AC1_10, 600	R.QNLLSLQSTADLLATTQNR.L	0.42	2	5.19	0.674
456		AC1_10, 931	R.TSTTPLGGTTLHFDAIGDGQAVDITFGDGTGGTVK.S	0.13	3	3.438	0.24
457		AC1_15, 430	K.KVNTALDNPTNYFTAASLDNR.A	0.97	3	4.658	0.562
458		AC1_15, 431	K.KVNTALDNPTNYFTAASLDNR.A	1.12	2	4.637	0.662
459		AC1_20, 562	K.SAISATITGATAEDLR.G	0.41	2	4.307	0.647
460		AC1_20, 914	R.QNLLSLQSTADLLATTQNR.L	1.26	3	3.646	0.496
461		AC1_20, 915	R.QNLLSLQSTADLLATTQNR.L	0.69	2	5.475	0.631
462		AC2_10, 166	K.LTFNETGK.S	0.06	1	1.658	0.537
463		AC2_10, 167	K.LTFNETGK.S	0.58	2	2.222	0.465
464		AC2_10, 233	K.LGLSAAAANTATR.T	0.32	2	4.38	0.506
465		AC2_10, 239	K.LGLSAAAANTATR.T	-0.22	1	2.756	0.346
466		AC2_10, 289	K.VGGAPVQDAAALANR.A	0.43	2	4.032	0.694
467		AC2_10, 383	K.SVANQALQAAVGYSSK.S	0.1	2	4.994	0.581
468		AC2_10, 403	K.SAISATITGATAEDLR.G	1.12	2	4.788	0.588
469		AC2_10, 410	K.SAISATITGATAEDLR.G	1.02	3	3.118	0.463
470		AC2_10, 469	R.SQASALGSNLSIVQIR.Q	0.66	2	3.719	0.499
471		AC2_10, 473	K.KVNTALDNPTNYFTAASLDNR.A	1.47	3	3.242	0.287
472		AC2_10, 477	K.KVNTALDNPTNYFTAASLDNR.A	0.05	2	4.825	0.648
473		AC2_10, 506	K.VNTALDNPTNYFTAASLDNR.A	-0.39	2	4.661	0.612
474		AC2_10, 521	K.LSANNLLATIDGQGK.L	0.21	2	4.198	0.646
475		AC2_10, 605	R.QNLLSLQSTADLLATTQNR.L	0.86	2	5.622	0.667
476		AC2_10, 625	R.TSTTPLGGTTLHFDAIGDGQAVDITFGDGTGGTVK.S	0.86	3	5.201	0.64
477		AC2_10, 980	R.TSTTPLGGTTLHFDAIGDGQAVDITFGDGTGGTVK.S	-0.11	3	2.822	0.281
478		AC2_15, 227	K.LGLSAAAANTATR.T	1.97	2	3.387	0.44
479		AC2_15, 273	K.VGGAPVQDAAALANR.A	0.52	2	4.461	0.641
480		AC2_15, 429	K.KVNTALDNPTNYFTAASLDNR.A	0.45	3	4.823	0.487
481		AC2_15, 433	K.KVNTALDNPTNYFTAASLDNR.A	0.54	2	4.678	0.623
482		AC2_20, 270	K.LGLSAAAANTATR.T	0.39	2	3.615	0.519
483		AC2_20, 362	K.VGGAPVQDAAALANR.A	0.17	2	3.799	0.663
484		AC2_20, 534	K.SVANQALQAAVGYSSK.S	0.4	2	3.732	0.574
485		AC2_20, 548	K.SAISATITGATAEDLR.G	0.54	2	4.073	0.544
486		AC2_20, 786	K.LSANNLLATIDGQGK.L	0.87	2	3.263	0.584
487		AC2_20, 908	K.NLINVLQTGSSNLTLADTNEEAANSQALSTR.Q	0.92	3	3.116	0.406
488		AC2_20, 909	R.QNLLSLQSTADLLATTQNR.L	0.93	2	5.674	0.719
489		AC2_20, 913	R.QNLLSLQSTADLLATTQNR.L	0.97	3	4.033	0.517
490		AC2_30, 452	K.VNTALDNPTNYFTAASLDNR.A	0.23	2	2.47	0.331
491		AC3_00, 145	K.LTFNETGK.S	0.09	2	2.167	0.515
492		AC3_00, 301	K.SVANQALQAAVGYSSK.S	0.3	2	4.924	0.658
493		AC3_00, 312	K.SAISATITGATAEDLR.G	0.29	2	4.786	0.579
494		AC3_10, 166	K.LTFNETGK.S	0	1	1.999	0.507
495		AC3_10, 170	K.LTFNETGK.S	0.72	2	2.12	0.486
496		AC3_10, 234	K.LGLSAAAANTATR.T	-0.33	2	3.947	0.501
497		AC3_10, 237	K.LGLSAAAANTATR.T	-0.21	1	1.87	0.106
498		AC3_10, 290	K.VGGAPVQDAAALANR.A	1.2	2	5.024	0.649
499		AC3_10, 299	K.VGGAPVQDAAALANR.A	0.68	3	4.296	0.605
500		AC3_10, 325 - 326	K.VGGAPVQDAAALANR.A	1.92	2	3.328	0.115
501		AC3_10, 390	K.SVANQALQAAVGYSSK.S	0.53	2	5.037	0.553
502		AC3_10, 411	K.SAISATITGATAEDLR.G	0.5	2	4.444	0.674
503		AC3_10, 477	R.SQASALGSNLSIVQIR.Q	0.38	2	3.034	0.581
504		AC3_10, 483	R.SQASALGSNLSIVQIR.Q	0.97	3	4.023	0.271
505		AC3_10, 510	K.VNTALDNPTNYFTAASLDNR.A	1.26	2	5.792	0.658
506		AC3_10, 527	K.LSANNLLATIDGQGK.L	0.4	2	3.973	0.695
507		AC3_10, 547	K.LSANNLLATIDGQGK.L	-0.37	1	2.662	0.535
508		AC3_10, 615	R.QNLLSLQSTADLLATTQNR.L	0.26	2	4.33	0.728
509		AC3_10, 625	R.QNLLSLQSTADLLATTQNR.L	1.04	3	2.967	0.384
510		AC3_10, 635	R.TSTTPLGGTTLHFDAIGDGQAVDITFGDGTGGTVK.S	1.43	3	3.063	0.326
511		AC3_15, 444	K.KVNTALDNPTNYFTAASLDNR.A	0.63	3	4.052	0.446
512		AC3_15, 447	K.KVNTALDNPTNYFTAASLDNR.A	1.13	2	5.585	0.65
513		AC3_15, 505	K.LSANNLLATIDGQGK.L	-0.11	2	2.517	0.469
514		AC3_20, 276	K.LGLSAAAANTATR.T	0.76	2	3.207	0.446
515		AC3_20, 561	K.SVANQALQAAVGYSSK.S	1.58	2	4.418	0.667
516		AC3_20, 583	K.SAISATITGATAEDLR.G	0.78	2	4.65	0.584
517		AC3_20, 709	R.SQASALGSNLSIVQIR.Q	0.75	2	4.752	0.539
518		AC3_20, 945	K.NLINVLQTGSSNLTLADTNEEAANSQALSTR.Q	1.22	3	4.81	0.397
519		AC3_20, 947	R.QNLLSLQSTADLLATTQNR.L	0.42	2	4.422	0.547
520		AC3_20, 955	R.QNLLSLQSTADLLATTQNR.L	0.13	3	4.148	0.495
521		AC3_20, 1032	R.TSTTPLGGTTLHFDAIGDGQAVDITFGDGTGGTVK.S	1.92	3	4.236	0.54
522		AC3_30, 548	R.QNLLSLQSTADLLATTQNR.L	0.38	2	4.623	0.685
523		AC3_30, 558	R.TSTTPLGGTTLHFDAIGDGQAVDITFGDGTGGTVK.S	1.14	3	2.708	0.37
524		AC3_40, 596	K.SAISATITGATAEDLR.G	-0.03	2	3.216	0.519
525		AC3_40, 947	R.QNLLSLQSTADLLATTQNR.L	0.74	2	4.653	0.693
526		AC3_50, 988	R.QNLLSLQSTADLLATTQNR.L	0.5	2	3.994	0.625
527		AC3_64, 567	R.QNLLSLQSTADLLATTQNR.L	-0.13	2	3.12	0.592
528		AC4_10, 179	K.LTFNETGK.S	0.38	2	2.116	0.551
529		AC4_10, 180	K.LTFNETGK.S	-0.15	1	1.528	0.399
530		AC4_10, 235	K.LGLSAAAANTATR.T	0.41	2	3.491	0.506
531		AC4_10, 284	K.VGGAPVQDAAALANR.A	-0.04	2	5.043	0.674
532		AC4_10, 363	K.SVANQALQAAVGYSSK.S	1.34	2	4.63	0.554
533		AC4_10, 380	K.SAISATITGATAEDLR.G	0.32	2	4.927	0.584
534		AC4_10, 435	R.SQASALGSNLSIVQIR.Q	0.3	2	5.162	0.515
535		AC4_10, 464	K.VNTALDNPTNYFTAASLDNR.A	1.06	2	5.968	0.593
536		AC4_10, 491	K.LSANNLLATIDGQGK.L	0.25	2	4.303	0.58
537		AC4_10, 553	R.QNLLSLQSTADLLATTQNR.L	0.36	2	4.92	0.653
538		AC4_10, 559	R.QNLLSLQSTADLLATTQNR.L	0.69	3	4.355	0.378
539		AC4_10, 568	R.TSTTPLGGTTLHFDAIGDGQAVDITFGDGTGGTVK.S	0.92	3	4.46	0.588
540		AC4_15, 413	K.KVNTALDNPTNYFTAASLDNR.A	1.88	3	4.466	0.52
541		AC4_15, 417	K.KVNTALDNPTNYFTAASLDNR.A	0.37	2	5.481	0.69
542		AC4_20, 585	K.SAISATITGATAEDLR.G	-0.01	2	3.098	0.591
543		AC4_20, 705	R.SQASALGSNLSIVQIR.Q	0.67	2	3.416	0.496
544		AC4_20, 940	R.QNLLSLQSTADLLATTQNR.L	1.3	2	5.014	0.614
545		AC4_20, 941	R.QNLLSLQSTADLLATTQNR.L	0.22	3	2.888	0.269
546	152	OCAR_7018 VWA containing CoxE family protein	2.77
547		AC3_15, 233	-.MREPHAM#FLK.F	0.89	1	1.133	0.492
548	153	OCAR_5753 DNA polymerase IV (Pol IV)	11.03
549		AC1_50, 376	K.LKSADFR.Q	-1.11	1	1.509	0.003
550		AC3_25, 343	R.DC*LTDAAPQAMRCTACGSPR.L	-0.02	2	1.645	0.726
551		AC4_15, 467	R.PEIADKPVIIGGGKR.G	0.43	2	2.128	0.012
552	154	OCAR_5109 PAS/PAC sensor signal transduction histidine kinase	6.35
553		AC1_20, 1085	R.GFGAPLGGLMTC*GCAKVSLR.G	-1.37	3	3.204	0.177
554		AC1_25, 352	R.DVLGRAPDGGAMALSVTM#GR.T	0.24	2	1.526	0.004
555		AC1_20, 1085	R.GFGAPLGGLMTCGC*AKVSLR.G	-1.37	3	2.638	0.383
556		AC2_15, 658	R.GFGAPLGGLMTC*GCAKVSLR.G	0.45	3	2.983	0.013
557		AC2_20, 1084	R.GFGAPLGGLMTC*GCAKVSLR.G	0.01	3	3.323	0.088
558		AC3_20, 537	R.TFAGYRGFGICRDLDGLTR.L	1.62	2	1.666	0.651
559		AC3_20, 1127	R.GFGAPLGGLMTC*GCAKVSLR.G	0.01	3	2.877	0.061
560		AC4_20, 1104	R.GFGAPLGGLMTC*GCAKVSLR.G	0.27	3	2.951	0.182
561	155	OCAR_6155 cation diffusion facilitator family transporter	7.67
562		AC1_15, 287	K.LMRSSVGGLM#DEVVPDNTLAK.I	1.33	2	2.663	0.23
563		AC3_15, 285	K.LMRSSVGGLM#DEVVPDNTLAK.I	-0.43	2	2.627	0.032
564		AC4_15, 286	K.LMRSSVGGLM#DEVVPDNTLAK.I	0.68	3	2.658	0.016
565	156	OCAR_6327 conserved hypothetical protein	3.81
566		AC1_15, 218	R.ITSAPARERR.N	-0.21	1	1.672	0.023
567	157	OCAR_5964 CMP/dCMP deaminase zinc-binding	6.17
568		AC1_20, 578	R.IACKKIGAPNLR.G	-0.22	1	1.514	0.02
569	158	OCAR_4991 citrate utilization protein B	6.85
570		AC2_35, 263	K.FLRNPM@MVDKPR.L	-0.67	2	1.616	0.522
571		AC2_35, 263	K.FLRNPM#M#VDKPR.L	-0.66	2	1.536	0.556
572		AC3_35, 278	K.FLRNPMM@VDKPR.L	-0.46	2	1.563	0.49
573		AC3_35, 1045	R.LGMDTAFIAM#LFLTSLTGLLLLVLR.A	-1.48	3	2.473	0.628
574	159	OCAR_4733 hypothetical protein	14.75
575		AC2_20, 1084	-.MTAIRHM#M#DCRTTAGLR.A	-0.93	3	3.031	0.147
576		AC3_20, 1127	-.MTAIRHM@MDCRTTAGLR.A	-0.93	3	2.956	0.005
577		AC3_20, 1127	-.MTAIRHM#M#DCRTTAGLR.A	-0.92	3	2.776	0.063
578	160	OCAR_6447 extracellular ligand-binding receptor	23.37
579		AC2_15, 354	K.IELVDADHQNKPDLGVSIAR.R	0.53	2	5.64	0.706
580		AC2_15, 502	R.HPLNTSDFSSFLLQAQSSK.A	0.99	3	2.826	0.387
581		AC2_20, 257	K.KPWDYYK.L	0.05	2	1.524	0.001
582		AC3_10, 463	K.IGVLNDQSGVYADFGGK.W	0.11	2	4.867	0.562
583		AC3_15, 209	K.KIDMVVGAGSSR.I	0.23	2	3.625	0.495
584		AC3_15, 361	K.IELVDADHQNKPDLGVSIAR.R	1.36	2	4.867	0.723
585		AC3_15, 373	K.IELVDADHQNKPDLGVSIAR.R	1.77	3	5.214	0.631
586		AC3_15, 512	R.HPLNTSDFSSFLLQAQSSK.A	1.35	3	3.127	0.435
587		AC3_15, 525	R.HPLNTSDFSSFLLQAQSSK.A	0.75	2	4.278	0.641
588		AC3_20, 265	K.KPWDYYK.L	1.42	2	2.26	0.325
589		AC3_20, 1455	R.RWFDVEHVDM#VTELTTSSVALAVQELAK.Q	1.61	3	4.468	0.521
590	161	OCAR_5509 transglutaminase family protein cysteine peptidase btlcp	9.77
591		AC4_10, 464	R.KM@LVDAGWPREALLITVVR.D	-1.13	2	1.777	0.723
592	162	OCAR_5942 acyl-[acyl-carrier-protein]-UDP-N-acetylglucosamine O-acyltransfera	10.86
593		AC1_10, 446	R.IGSQVM#IGGM#SGVTYDIIPYAIANGQR.A	1.47	2	2.364	0.147
594		AC3_10, 458 - 459	R.IGSQVM#IGGM#SGVTYDIIPYAIANGQR.A	1.02	2	2.256	0.12
595	163	OCAR_6424 hypothetical protein	60.47
596		AC3_15, 548	K.ACPPTCLPGARERAGM@EGAHAGAR.G	-0.78	3	2.986	0.162
597	164	OCAR_4579 tyrosine recombinase XerC	4.79
598		AC1_10, 521	K.ISKSLPKPLAVSAAR.H	-0.32	1	1.8	0.156
599		AC3_10, 526	K.ISKSLPKPLAVSAAR.H	-0.28	1	1.722	0.146
600	165	OCAR_4388 heat shock protein HslVU ATPase subunit HslU	4.59
601		AC2_20, 894	K.NILMIGPTGVGKTEIARR.L	0.68	2	2.399	0.608
602	166	OCAR_7013 NADP-specific glutamate dehydrogenase (nadp-gdh)	14.32
603		AC2_25, 168	R.RNPGEEEFHQAVR.E	0.66	3	3.182	0.325
604		AC2_25, 172	R.RNPGEEEFHQAVR.E	0.46	2	2.387	0.357
605		AC2_25, 222	K.HPHYAEDALIER.I	1.78	3	5.399	0.596
606		AC2_35, 263	K.RLETIMHNIHDR.C	0.33	2	3.214	0.47
607		AC2_20, 810	R.YESGVLTGKGLAWGGSQVR.T	-1	2	1.541	0.637
608		AC3_25, 186	R.RNPGEEEFHQAVR.E	1.09	3	3.695	0.471
609		AC3_35, 275	K.RLETIMHNIHDR.C	0.52	3	3.934	0.496
610		AC3_35, 278	K.RLETIMHNIHDR.C	0.54	2	2.78	0.438
611		AC3_20, 1355	R.TEATGYGATYFVQRM@LETR.G	0.13	3	2.7	0.608
612	167	OCAR_6178 transcription-repair coupling factor	3.52
613		AC1_15, 208	R.QVAVVVPTTLLAR.Q	0.59	2	1.593	0.591
614		AC2_25, 380	R.VPSRDAMAAQALSVAPGHR.V	-1.35	2	1.93	0.598
615	168	OCAR_6382 conserved hypothetical protein	3.45
616		AC3_15, 145	K.SDLNPETIK.L	-0.27	2	2.122	0.493
617	169	OCAR_4074 CBS domain containing protein	5.66
618		AC2_15, 178	R.ISLLVARPM#R.W	-0.95	2	1.603	0.482
619	170	OCAR_7315 glutaconate CoA-transferase subunit A	14.37
620		AC4_25, 514	K.YGNAQIDGM#TFMDLDM#AM@AADR.V	0.11	2	1.913	0.003
621		AC4_35, 1212	R.RVVTSWFSQGIM#WGVSRVMR.Q	-0.16	3	2.001	0.005
622	171	OCAR_4108 polyhydroxyalkanoate synthesis repressor PhaR	11.06
623		AC3_57, 1381	R.KHM#TDTFSGTPFAPLEEHVR.R	1.18	3	2.253	0.552
624	172	OCAR_4118 Na+/H+ antiporter	2.62
625		AC3_25, 182	R.DLDLEEAVVDNR.E	-0.01	3	2.933	0.326
626	173	OCAR_7461 transcriptional regulator IclR family	4.18
627		AC2_10, 402	-.M@TTQTKPPVK.K	1.77	1	1.581	0.035
628	174	OCAR_6728 Non-heme chloroperoxidase (Chloride peroxidase) (CPO-F)(Chloroperox	7.29
629		AC1_15, 430	K.VPSHLAQGIDPM@TTVTTKDGVK.I	-1.08	3	2.04	0.572
630	175	OCAR_4282 major facilitator superfamily MFS_1	7.44
631		AC2_25, 514	R.VLSGVGGAFALVC*GSALAASIAQM#HPMR.A	-1.31	3	2.389	0.651
632		AC2_25, 514	R.VLSGVGGAFALVC*GSALAASIAQMHPM#R.A	-1.31	3	2.271	0.668
633	176	OCAR_5656 translation elongation factor Tu	34.09
634		AC1_15, 272	R.GITISTSHVEYETPNR.H	0.93	2	4.476	0.672
635		AC1_15, 356	K.VGEEIEIVGIRPTQK.T	-0.46	2	2.798	0.563
636		AC1_30, 208	R.HYAHVDC*PGHADYVK.N	0.51	2	3.671	0.618
637		AC1_30, 212	R.HYAHVDC*PGHADYVK.N	0.47	3	4.351	0.476
638		AC1_35, 182	R.HYAHVDC*PGHADYVK.N	0.69	3	3.59	0.367
639		AC1_35, 186	R.HYAHVDC*PGHADYVK.N	1.56	2	3.809	0.572
640		AC1_700, 260	R.KKPHC*NIGTIGHVDHGK.T	1.13	3	4.958	0.594
641		AC2_10, 199	K.YNFPGDK.I	-0.07	1	1.755	0.322
642		AC2_10, 302	R.GITISTSHVEYETPNR.H	1.07	2	4.601	0.626
643		AC2_10, 378	K.VGEEIEIVGIRPTQK.T	0.57	2	4.321	0.653
644		AC2_15, 191	R.EHILLAR.Q	1.66	1	1.757	0.083
645		AC2_15, 267	R.GITISTSHVEYETPNR.H	0.98	2	4.749	0.678
646		AC2_15, 350	K.VGEEIEIVGIRPTQK.T	0.14	2	3.808	0.558
647		AC2_30, 176	R.HYAHVDC*PGHADYVK.N	0.52	2	4.249	0.588
648		AC2_30, 177	R.HYAHVDC*PGHADYVK.N	0.74	3	5.01	0.477
649		AC2_30, 212	R.HYAHVDC*PGHADYVK.N	1.03	3	3.997	0.493
650		AC2_30, 213	R.HYAHVDC*PGHADYVK.N	1.48	2	3.687	0.528
651		AC2_35, 167	R.HYAHVDC*PGHADYVK.N	1.07	3	5.137	0.549
652		AC2_35, 171	R.HYAHVDC*PGHADYVK.N	0.33	2	4.127	0.625
653		AC2_700, 231	R.KKPHC*NIGTIGHVDHGK.T	0.98	3	2.894	0.293
654		AC2_700, 254	R.KKPHC*NIGTIGHVDHGK.T	0.68	2	3.101	0.428
655		AC2_700, 266	R.KKPHC*NIGTIGHVDHGK.T	0.97	3	3.914	0.554
656		AC3_10, 298	R.GITISTSHVEYETPNR.H	0.43	2	4.353	0.632
657		AC3_15, 192	R.EHILLAR.Q	0.35	2	2.27	0.288
658		AC3_15, 195	R.EHILLAR.Q	-0.15	1	1.949	0.208
659		AC3_15, 280	R.GITISTSHVEYETPNR.H	0.43	2	5.139	0.721
660		AC3_15, 309	K.FKAEAYILTK.E	0.37	2	3.127	0.347
661		AC3_15, 363	K.VGEEIEIVGIRPTQK.T	1.03	2	4.127	0.493
662		AC3_15, 439	K.YNFPGDKIPIIK.G	-0.19	2	3.004	0.187
663		AC3_15, 449	R.KLLDQGQAGDNIGALLR.G	0.34	2	4.649	0.568
664		AC3_30, 202	R.HYAHVDC*PGHADYVK.N	0.86	2	4.111	0.528
665		AC3_30, 203	R.HYAHVDC*PGHADYVK.N	1.05	3	4.885	0.412
666		AC3_35, 178	R.HYAHVDC*PGHADYVK.N	0.24	2	4.586	0.612
667		AC3_35, 181	R.HYAHVDC*PGHADYVK.N	0.15	3	5.501	0.529
668		AC3_45, 484	R.HTPFFTNYRPQFYFR.T	0.64	2	3.002	0.442
669		AC3_700, 177	R.KKPHC*NIGTIGHVDHGK.T	0.96	3	3.333	0.552
670		AC3_700, 190	R.KKPHC*NIGTIGHVDHGK.T	0.29	2	3.004	0.609
671		AC3_700, 217	R.KKPHC*NIGTIGHVDHGK.T	0.67	3	3.783	0.547
672		AC3_700, 239	R.KKPHC*NIGTIGHVDHGK.T	0.49	2	2.809	0.459
673		AC3_700, 258	R.KKPHC*NIGTIGHVDHGK.T	1.36	3	4.803	0.611
674		AC4_10, 296	K.GSALAALENSDEK.L	0.46	2	4.354	0.566
675		AC4_15, 277	R.GITISTSHVEYETPNR.H	0.85	3	3.861	0.531
676		AC4_15, 278	R.GITISTSHVEYETPNR.H	0.07	2	4.787	0.694
677		AC4_15, 345	K.VGEEIEIVGIRPTQK.T	0.45	2	4.432	0.472
678		AC4_15, 346	K.VGEEIEIVGIRPTQK.T	1.1	3	3.909	0.497
679		AC4_35, 193	R.HYAHVDC*PGHADYVK.N	1.35	2	2.865	0.539
680		AC4_35, 200	R.HYAHVDC*PGHADYVK.N	0.92	3	2.809	0.496
681	177	OCAR_4518 nitrogen-fixing NifU domain protein	5.35
682		AC1_20, 311	K.HGIQNLLK.H	0.83	2	2.652	0.409
683	178	gi|47176979|ref|YP_015590.1| anti-freeze glycopeptide [Oligotropha carboxidov	9.39
684		AC1_10, 265	R.IGYGQQDVSGAISQR.D	0.9	2	2.305	0.324
685		AC1_20, 442	K.YYLNIKPVPR.Q	-0.06	2	3.342	0.499
686		AC1_20, 449	K.YYLNIKPVPR.Q	1.1	3	2.529	0.392
687		AC2_20, 434	K.YYLNIKPVPR.Q	0.74	2	3.158	0.469
688		AC2_20, 437	K.YYLNIKPVPR.Q	0.98	3	2.713	0.445
689	179	OCAR_5562 phage portal protein lambda family	5.65
690		AC2_25, 472	R.EGQMRGITPM@APALQTVR.Q	-0.15	2	2.321	0.077
691	180	OCAR_7472 oligopeptide transport ATP-binding protein AppF	7.03
692		AC1_20, 195	R.IAVLYLGQIM@EVCSSDVLLER.P	-1.79	3	3.255	0.375
693	181	gi|47177035|ref|YP_015646.1| outer membrane receptor [Oligotropha carboxidovo	4.73
694		AC3_10, 717	K.LNGM@VRYSQGTATDGFSATAM@AYGNR.W	-1.33	2	2.3	0.073
695	182	OCAR_5092 phosphoribosylaminoimidazole carboxylase ATPase subunit	6.58
696		AC2_35, 660	R.VHNSGHWTLDGASVSQFEQHIR.A	0.62	3	3.901	0.557
697		AC3_35, 683	R.VHNSGHWTLDGASVSQFEQHIR.A	0.64	3	4.742	0.513
698	183	OCAR_6482 2-isopropylmalate synthase/homocitrate synthase family protein	10.71
699		AC1_64, 449	R.WVVLC*DTNGGTLPHEVEAIVGEVTK.H	-1.24	3	2.689	0.014
700		AC3_15, 129	R.ILNGGTEAVTR.V	-0.77	2	1.621	0.599
701		AC3_00, 261	R.SVSNDPGLAAVLAAK.T	-1.21	2	1.608	0.58
702	184	OCAR_4832 conserved hypothetical protein	4.49
703		AC3_10, 483	R.M#RGRLLLNGTTEIR.G	-1.04	3	2.576	0.375
704		AC3_20, 709	R.M#RGRLLLNGTTEIR.G	-1.26	2	2.015	0.641
705	185	OCAR_5074 deoxycytidine triphosphate deaminase	18
706		AC4_25, 428	R.TDVQNIDM@M#NLAGFC*R.N	-0.84	2	1.816	0.552
707		AC4_25, 428	R.TDVQNIDM#M@NLAGFC*R.N	-0.84	2	1.695	0.571
708	186	OCAR_4722 protein Blr1257	9.09
709		AC1_20, 606	R.LGITGNRLMFDIR.R	0.42	3	2.063	0.581
710	187	OCAR_6635 hopanoid biosynthesis associated radical SAM protein HpnH	5
711		AC2_20, 894	R.GIKTSGPMAPEIDLSKQR.P	-1.26	2	1.554	0.667
712	188	OCAR_5299 phosphoenolpyruvate carboxylase	1.97
713		AC3_25, 533	R.FPYLDPLNHVQVEFLK.A	0.14	2	1.791	0.671
714	189	OCAR_5432 conserved hypothetical protein	10.29
715		AC3_20, 551	R.SRWCAQAMDGHTYLSR.E	-0.66	3	2.767	0.368
716	190	OCAR_7483 glutathione import ATP-binding protein GsiA	2.64
717		AC2_15, 326	R.PEMASRYPHQLSGGQR.Q	0.67	2	1.504	0.661
718	191	OCAR_6503 periplasmic mannitol-binding protein	25.69
719		AC1_15, 503	R.LVAGGTQLRPYSNEILEAALK.A	-0.11	2	4.234	0.532
720		AC1_15, 504	R.LVAGGTQLRPYSNEILEAALK.A	0.96	3	2.73	0.477
721		AC1_20, 1275	K.VAPYYYYPGFWEGGLVVHSLTNLEK.W	1.22	2	4.668	0.623
722		AC1_40, 424	K.HGVIGHPC*GNTGTQM#GGWFR.K	0.86	3	2.983	0.49
723		AC1_40, 571	K.HGVIGHPC*GNTGTQMGGWFR.K	0.98	3	3.885	0.335
724		AC1_40, 577	K.HGVIGHPC*GNTGTQMGGWFR.K	0.17	2	2.31	0.412
725		AC2_15, 501	R.LVAGGTQLRPYSNEILEAALK.A	1.42	3	3.807	0.547
726		AC2_15, 507	R.LVAGGTQLRPYSNEILEAALK.A	-0.46	2	4.365	0.411
727		AC2_20, 1274	K.VAPYYYYPGFWEGGLVVHSLTNLEK.W	0.17	2	3.618	0.619
728		AC2_35, 366	K.HGVIGHPC*GNTGTQM#GGWFR.K	0.28	3	3.793	0.554
729		AC2_35, 516	K.HGVIGHPC*GNTGTQMGGWFR.K	0.43	3	4.335	0.595
730		AC2_40, 393	K.HGVIGHPC*GNTGTQM#GGWFR.K	1.05	3	4.289	0.51
731		AC2_40, 535	K.HGVIGHPC*GNTGTQMGGWFR.K	0.53	3	2.884	0.386
732		AC2_40, 539	K.HGVIGHPC*GNTGTQMGGWFR.K	1.74	2	3.214	0.575
733		AC3_10, 333	R.IGGIAGQVLAK.L	0.53	2	3.845	0.569
734		AC3_15, 228	R.YDLQNPGALKR.L	0.07	2	2.73	0.421
735		AC3_15, 233	R.YDLQNPGALKR.L	1.84	1	1.776	0.352
736		AC3_15, 523	R.LVAGGTQLRPYSNEILEAALK.A	0.73	3	3.463	0.575
737		AC3_15, 524	R.LVAGGTQLRPYSNEILEAALK.A	1.21	2	3.941	0.389
738		AC3_20, 1299	K.VAPYYYYPGFWEGGLVVHSLTNLEK.W	0.05	2	3.831	0.654
739		AC3_40, 408	K.HGVIGHPC*GNTGTQM#GGWFR.K	1.13	3	3.633	0.392
740		AC3_40, 413	K.HGVIGHPC*GNTGTQM#GGWFR.K	0.07	2	2.17	0.331
741		AC3_40, 547	K.HGVIGHPC*GNTGTQMGGWFR.K	0.42	3	4.135	0.468
742		AC3_40, 553	K.HGVIGHPC*GNTGTQMGGWFR.K	-0.51	2	4.081	0.668
743		AC4_10, 483	K.LGVVPQQLAGGDIYPSLEK.G	0.57	2	3.71	0.722
744		AC4_15, 479	R.LVAGGTQLRPYSNEILEAALK.A	1.84	3	4.036	0.493
745		AC4_15, 485	R.LVAGGTQLRPYSNEILEAALK.A	1.18	2	4.135	0.505
746		AC4_20, 1272	K.VAPYYYYPGFWEGGLVVHSLTNLEK.W	1.34	3	2.316	0.455
747		AC4_20, 1285	K.VAPYYYYPGFWEGGLVVHSLTNLEK.W	1.95	2	3.534	0.492
748	192	OCAR_6213 conserved hypothetical protein	14.88
749		AC3_35, 902	K.ALDIDSSLAARKELAK.E	-1.23	3	2.122	0.541
750	193	OCAR_6987 DNA-binding protein	4.74
751		AC3_20, 680	R.YFSIAQTLRRPAVPWPHVQPR.F	-1.32	2	2.017	0.393
752	194	OCAR_4928 conserved hypothetical protein	8.86
753		AC3_40, 651	K.SEADTASVELKPTGPM#PPVQPMD.	-0.66	2	1.69	0.76
754	195	OCAR_6568 phage major capsid protein HK97 family	3.08
755		AC1_10, 230	R.INGALDAQMKR.I	-0.88	2	2.065	0.558
756		AC2_10, 233	R.INGALDAQMKR.I	0.33	2	1.819	0.622
757	196	OCAR_5393 3-demethylubiquinone-9 3-methyltransferase	10.83
758		AC4_10, 491	R.VLSEALAVGGDEAKR.A	0.25	2	1.806	0.631
759	197	OCAR_4867 sulfite reductase	2.58
760		AC3_35, 178	R.SLTFPSAGDATDVFTLK.T	-0.87	2	1.678	0.639
761	198	OCAR_6067 nitrogen assimilation regulatory protein NtrX	3.29
762		AC3_00, 312	K.SPCM#NQLRQTIDR.A	-0.64	2	1.962	0.615
763	199	OCAR_5665 ribosomal protein L16	8.76
764		AC4_15, 273	R.VFPDVPVSKK.P	1.12	2	1.505	0.566
765	200	OCAR_5727 polysaccharide deacetylase	4.11
766		AC3_15, 333	K.DLPKTPSEPWQWR.L	0.88	1	1.555	0.375
767	201	OCAR_6655 bordetella uptake gene (bug) product superfamily	3.03
768		AC1_10, 208	K.DFIEAAKK.S	0.75	1	1.681	0.1
769	202	OCAR_7119 phosphoserine aminotransferase	4.87
770		AC2_40, 399	K.PALRPNVPHFSSGPC*AK.R	0.13	2	3.288	0.552
771	203	OCAR_4129 protein-P-II uridylyltransferase	4.56
772		AC2_15, 511	R.M#SIVATGGYGRGLM@APESDIDLLFVLPYK.Q	1.78	3	2.483	0.425
773		AC2_20, 304	R.DLHTLFWIAK.Y	-0.33	2	1.595	0.677
774	204	OCAR_6779 GntR-family transcriptional regulator	3.29
775		AC3_20, 267	-.M#QIM#SSLEAAIRR.G	-1.73	2	1.626	0.645
776	205	OCAR_5805 porin	3.33
777		AC2_20, 508	K.AYGFNGAFNHNWNK.N	0.41	2	3.817	0.489
778	206	OCAR_4750 argininosuccinate lyase	3.47
779		AC2_15, 337	R.IVSKAAEAGVALHK.L	-0.39	2	1.531	0.627
780	207	OCAR_4756 cell division ATP-binding protein FtsE	5.02
781		AC3_57, 2604	-.MVRFENVGLR.Y	1.19	1	1.064	0.002
782	208	Ocar00789 conserved hypothetical protein	3.66
783		AC2_20, 182	-.M@AIRAAYR.H	0.06	2	1.506	0.482
784	209	OCAR_6301 aspartyl-tRNA synthetase	5.08
785		AC3_20, 1455	R.EISLFPM#NQRAEDLLM#GAPSDVTTQQLR.E	-0.35	3	2.138	0.544
786	210	OCAR_4886 ABC transporter related	5.55
787		AC2_20, 470	R.RDAARAAAAEAAAQSTSVTPAVNVEALAM@PPR.E	-1.51	3	2.296	0.623
788	211	OCAR_6355 3-methyl-2-oxobutanoate hydroxymethyltransferase	14.49
789		AC1_20, 851	R.GVPVMGHVGLTPQSINTLGSFR.A	-0.33	2	3.284	0.647
790		AC3_20, 757	R.GVPVM#GHVGLTPQSINTLGSFR.A	1.55	3	4.073	0.539
791		AC3_30, 308	R.AFPGPEHVYNLKPK.A	0.34	2	2.159	0.356
792	212	OCAR_4556 methyltransferase type 12	8.93
793		AC4_15, 635	R.LQIEAM@KIGPEDTVADIGAGPGR.I	1.73	3	2.44	0.648
794	213	OCAR_6899 conserved hypothetical protein	10.65
795		AC3_30, 480	R.STATAFLAAC*ALNPGR.D	1.39	2	1.53	0.006
796	214	OCAR_5013 NosX	4.67
797		AC3_20, 591	R.PDQMSETIGLVDR.A	-0.73	3	2.591	0.365
798	215	OCAR_4665 dihydroorotate oxidase	3.02
799		AC3_20, 171	K.GLRSVPMPR.A	-0.17	1	1.516	0.007
800	216	OCAR_4038 hypothetical protein	8.29
801		AC1_25, 287	R.QTRGYLQVQRDPVGSHAK.F	-0.96	2	1.785	0.693
802		AC2_20, 353	R.QTRGYLQVQRDPVGSHAK.F	-0.93	2	1.788	0.685
803		AC2_25, 271	R.QTRGYLQVQRDPVGSHAK.F	-0.73	2	1.758	0.65
804		AC2_25, 514	R.FEQIVGAAKSNVFVLSTFVAAQSDEK.G	0.66	3	2.102	0.685
805	217	OCAR_6528 glyoxylate carboligase	3.18
806		AC4_25, 602	K.LPYIHVLVNNSYLGLIR.Q	-0.77	2	1.988	0.498
807	218	OCAR_6190 conserved hypothetical protein	38.2
808		AC4_20, 1080	R.VVMVAVLVALLIVSGVWAVTVWNASGDVAM@GK.H	1.35	3	2.997	0.326
809	219	OCAR_5202 transcriptional regulatory protein FlbD	4.8
810		AC1_15, 432	K.FEEATGGTLLLDEISEM#DVR.L	-1.65	2	3.693	0.191
811		AC1_10, 469	K.FEEATGGTLLLDEISEM#DVR.L	-0.8	2	2.421	0.162
812		AC4_15, 414	K.FEEATGGTLLLDEISEM#DVR.L	-1.76	2	2.346	0.029
813	220	OCAR_6846 binding-protein-dependent transport systems inner membrane componen	7.77
814		AC3_35, 1033	K.LAAM#LAGPDLPVHIM#VSLRR.V	-1.81	3	2.149	0.667
815	221	OCAR_6365 chain A Yffb	13.71
816		AC2_35, 1186	-.M@AITIYGIKNC*DTM#KK.A	0.27	2	1.667	0.52
817		AC3_15, 703	-.M@AITIYGIKNC*DTM#KK.A	1.19	2	1.525	0.619
818	222	OCAR_5127 N-formylglutamate amidohydrolase	4.51
819		AC3_20, 269	K.ALGAHLIAQR.Y	-0.65	2	1.574	0.545
820	223	OCAR_4746 3-hydroxybutyryl-coa dehydrogenase (beta-hydroxybutyryl-coa dehydro	4.78
821		AC3_15, 177	K.VITEAAHQAALK.K	0.09	2	3.006	0.423
822	224	OCAR_6633 1-deoxy-D-xylulose-5-phosphate synthase	6.11
823		AC2_35, 320	R.IRTLRQGGGLSGFTK.R	1.5	3	2.095	0.549
824		AC3_20, 796	R.SM@VLPDVFIDQDSPAAM#YAK.A	0.17	2	2.387	0.245
825	225	OCAR_4716 PepSY-associated TM helix	4.26
826		AC3_20, 491	R.GLLGRVSMSPQYMEFEGTTGK.L	-0.55	2	1.572	0.472
827	226	OCAR_5690 AAA ATPase central region	2.93
828		AC2_35, 264	K.HILNAPTKLM#K.S	0.15	2	1.673	0.573
829		AC3_40, 299	K.HILNAPTKLM#K.S	-0.01	2	1.693	0.613
830	227	OCAR_7352 NodQ bifunctional enzyme (Nodulation protein Q)	3.75
831		AC1_20, 457	R.IEAGQLAPGDEIVIMPAGKIAK.I	1.24	3	2.003	0.548
832	228	OCAR_5193 tRNA (5-methylaminomethyl-2-thiouridylate)-methyltransferase	16.28
833		AC1_30, 239	R.YTDVIERM@R.P	0.15	2	1.86	0.502
834		AC1_30, 293	R.VVVAM#SGGVDSSTTAALLK.A	-0.5	2	1.828	0.666
835		AC2_30, 513	R.M@RPNAM@LPGDIVDLRGR.V	-1.09	3	2.132	0.447
836		AC2_30, 524	R.KNLITLRDINWIGDGTFDDVAR.E	0.19	3	2.048	0.658
837		AC2_35, 876	R.M@RPNAM@LPGDIVDLRGR.V	-0.1	3	2.075	0.472
838		AC3_30, 287	R.VVVAM#SGGVDSSTTAALLK.A	0.31	2	2.092	0.643
839		AC3_30, 552	R.KNLITLRDINWIGDGTFDDVAR.E	0.24	2	1.613	0.73
840	229	OCAR_7096 response regulator receiver domain protein	20.61
841		AC1_20, 917	R.HADC*FIIDYKM#PGM#DGLDLASRLHR.Q	1.19	3	2.032	0.007
842	230	OCAR_5546 conserved hypothetical protein	2.82
843		AC3_10, 341	K.ALHAEIDWIC*RRGR.F	1.46	2	1.582	0.488
844	231	OCAR_4001 conserved hypothetical protein	2.04
845		AC1_20, 442	R.AIAAIAEDGIYR.P	-0.01	2	1.676	0.521
846	232	OCAR_4888 histidine triad	8.51
847		AC3_20, 268	R.SPGHTLVIPK.A	0.71	3	2.368	0.465
848		AC3_20, 269	R.SPGHTLVIPK.A	0.36	2	2.634	0.403
849	233	OCAR_7737 conserved hypothetical protein	2.84
850		AC2_25, 206	R.YLNDVTIVWK.A	0.89	3	2.391	0
851	234	OCAR_4701 class II aldolase/adducin family protein	10.15
852		AC3_20, 1527	R.DLNTLTGTGM#PNPATRFHLWVYEAR.P	1.57	3	2.149	0.603
853	235	OCAR_5120 carbamoyl-phosphate synthase large subunit	1.66
854		AC2_20, 601	K.LHGVIVQFGGQTPLK.L	0.5	2	4.182	0.57
855	236	OCAR_5861 permease YjgP/YjgQ	4.16
856		AC4_20, 788	R.FQADKKDPLIVAFK.S	1.95	2	1.615	0.001
857	237	OCAR_4266 ribosomal protein S16	0
858	238	OCAR_7088 uroporphyrinogen decarboxylase	12.68
859		AC2_35, 923	R.LIFNLGHGILPQTPIAHVER.M	0.87	3	3.932	0.568
860		AC3_25, 301	K.PFLDVLSGQRQVPPPLWM@M#R.Q	-1.43	2	2.376	0.001
861		AC3_35, 923	R.LIFNLGHGILPQTPIAHVER.M	0.89	3	3.936	0.395
862		AC3_25, 301	K.PFLDVLSGQRQVPPPLWM#M@R.Q	-1.43	2	2.374	0.199
863	239	OCAR_7659 type IV secretion/conjugal transfer ATPase VirB4 family	2.74
864		AC2_20, 1465	R.PLQGQAGTFDVM#LTKLLGRK.D	1.02	2	1.748	0.664
865	240	OCAR_5050 conserved hypothetical protein	12.36
866		AC3_20, 1091	R.LGEGVLNGLLTARLGLAAVDVTRPLPFSALPR.P	1.93	3	3.419	0.176
867		AC3_10, 314	R.LISSAASR.V	-0.02	1	1.784	0.147
868	241	OCAR_4416 orotidine 5'-phosphate decarboxylase	10.64
869		AC2_35, 867	K.IGYQLAYAGGLSM#AQDLIGAGKK.V	0.8	2	1.732	0.727
870	242	OCAR_5344 FAD-dependent pyridine nucleotide-disulphide oxidoreductase	5.85
871		AC2_15, 375	R.VHLVDILDK.I	0.19	2	2.644	0.315
872		AC3_10, 293	K.M@EQFRGK.E	-0.03	1	1.72	0.039
873	243	OCAR_7614 phage integrase	13.85
874		AC2_35, 1210	R.ALASDLAYLEGWARTATGSPLPWPAPESLVLK.Y	-1.15	3	2.699	0.004
875		AC2_25, 222	K.HLAREGVGENTLR.A	0.72	3	2.181	0.65
876		AC3_30, 484	R.RC*AM#AGLEPREFSAHGLR.S	-0.07	2	1.62	0.003
877	244	OCAR_6776 glutathione S-transferase protein	4.85
878		AC1_10, 202	K.TKAGLEAGA.	-1.16	1	1.06	0.005
879	245	OCAR_5990 homoserine dehydrogenase (HDH)	8.49
880		AC2_20, 1026	K.VDVFVELMGGVGDPALSAIEAALRSGKSVVTANK.A	1.52	3	2.184	0.463
881	246	OCAR_6645 oxidoreductase aldo/keto reductase family	3.85
882		AC2_35, 402	R.M#DC*YLLHWR.G	0.07	2	1.659	0.598
883	247	OCAR_7404 putative hydroxypyruvate reductase	4.68
884		AC3_20, 389	R.RIEVIEAGHPVPDEASVR.G	1.64	3	3.668	0.419
885	248	OCAR_6845 ABC-type nitrate/sulfonate/bicarbonate transport systems periplasmi	18.75
886		AC1_15, 415	R.LSALLTAGGALPLLKAYEARAQEPDAPLR.I	0.68	3	2.217	0.693
887		AC2_30, 420	K.VVAWNHTSGSGLSVLPHINSVK.E	1.08	3	5.639	0.535
888		AC2_30, 424	K.VVAWNHTSGSGLSVLPHINSVK.E	1.55	2	5.853	0.6
889		AC3_15, 527	R.RIDFQPYPYPSYTEELIR.R	-0.04	2	4.156	0.5
890		AC3_30, 431	K.VVAWNHTSGSGLSVLPHINSVK.E	0.87	3	5.495	0.533
891		AC3_30, 436	K.VVAWNHTSGSGLSVLPHINSVK.E	-0.33	2	4.991	0.669
892	249	OCAR_5526 rect protein	4.12
893		AC3_45, 484	R.VAEIATWM@PM@VEGLRKK.V	-1.43	2	1.578	0.484
894	250	OCAR_4370 taurine import ATP-binding protein TauB	7.69
895		AC2_15, 581	R.FILLGPSGCGKSTLLK.A	0.56	2	2.544	0.204
896		AC3_40, 1004	R.FILLGPSGCGKSTLLK.A	-0.44	2	2.31	0.092
897		AC3_50, 1053	R.FILLGPSGCGKSTLLK.A	-0.72	2	2.417	0.073
898	251	OCAR_5732 probable glycin-rich signal peptide protein	29.35
899		AC3_20, 1344	-.MKKILLATAC*VFAMSATAMAQSSM#DR.S	1.21	3	2.131	0.561
900		AC3_20, 1344	-.MKKILLATAC*VFAMSATAM#AQSSMDR.S	1.21	3	2.03	0.615
901	252	OCAR_4056 nuclease	9.93
902		AC2_20, 396	-.M@HIRAGVSM#IRR.R	1.09	2	2.385	0.439
903		AC2_25, 294	-.M@HIRAGVSM#IRR.R	0.41	2	2.305	0.394
904		AC3_15, 416	R.RIQGFAVTISRR.M	-0.12	1	1.13	0
905		AC3_20, 416	-.M@HIRAGVSM#IRR.R	0.69	2	2.174	0.416
906		AC3_25, 317	-.M@HIRAGVSM#IRR.R	0.18	2	2.511	0.46
907	253	OCAR_5322 UDP-glucuronate 5'-epimerase (UDP-glucuronic acidepimerase)	5.6
908		AC1_30, 380	K.PEKLMDLVAAMERELGR.T	-0.8	2	1.546	0.612
909	254	OCAR_6071 MazG family protein	9.42
910		AC2_20, 220	R.MAEEQGAFAFPDVVAAVVTKM@VRR.H	0.49	3	3.248	0.193
911		AC3_20, 223	R.MAEEQGAFAFPDVVAAVVTKM@VRR.H	0.57	3	3.509	0.267
912	255	OCAR_6274 molybdopterin biosynthesis protein	7.21
913		AC1_40, 2459 - 2461	R.AKEMGADLLITSGGASVGDHDM@VK.P	0.1	2	2.496	0.118
914		AC2_20, 1256	R.AKEMGADLLITSGGASVGDHDM@VK.P	-0.48	2	2.391	0.262
915		AC2_40, 1756	R.AKEMGADLLITSGGASVGDHDM@VK.P	0.65	2	3.472	0.564
916		AC2_20, 889	R.STGAETISLGIAHDTMEDTCAAIRRAK.E	1.08	3	2.117	0.693
917		AC3_20, 1788 - 1789	R.AKEMGADLLITSGGASVGDHDM@VK.P	1.48	2	2.234	0.329
918		AC3_20, 1835	R.AKEMGADLLITSGGASVGDHDM@VK.P	-1.41	2	2.343	0.32
919	256	OCAR_6896 glycine cleavage T protein	6.39
920		AC2_25, 298	K.SAFLSDRGVIKVGGEDAR.H	1.24	3	2.055	0.631
921	257	OCAR_6827 twin-arginine translocation pathway signal	2.12
922		AC1_25, 808	K.IGILAPR.S	-1.88	1	1.135	0.537
923	258	OCAR_6583 penicillin-binding protein 1A family	1.85
924		AC1_15, 211	R.ALVTNAQAGGVR.Q	0.52	2	1.502	0.003
925	259	OCAR_7234 chaperonin GroL	7.29
926		AC2_10, 193	R.VGGATEIEVK.E	-0.3	2	1.735	0.53
927		AC3_10, 243	K.DRVEDALNATR.A	1.93	2	3.26	0.553
928		AC3_10, 461	R.GYLSPYFVTNAEK.M	0.71	2	3.088	0.511
929		AC4_10, 200	R.VGGATEIEVK.E	-0.59	2	1.623	0.556
930	260	OCAR_6535 glutamate-ammonia-ligase adenylyltransferase ([Glutamate--ammonia-l	1.72
931		AC1_10, 394	K.DQQSAILAM@GKLGGR.E	-0.11	2	1.632	0.662
932		AC2_10, 403	K.DQQSAILAM@GKLGGR.E	1.12	2	1.964	0.603
933		AC3_20, 583	K.DQQSAILAM@GKLGGR.E	0.78	2	1.816	0.643
934		AC3_00, 312	K.DQQSAILAM@GKLGGR.E	0.29	2	1.773	0.656
935		AC4_10, 380	K.DQQSAILAM@GKLGGR.E	0.31	2	1.727	0.651
936	261	OCAR_6027 general L-amino acid-binding periplasmic protein AapJ	5.33
937		AC3_10, 493	R.LLGSDGNFGEQLGLTK.D	1.73	2	1.567	0.459
938	262	OCAR_4356 pyridoxal phosphate enzyme YggS family	14.41
939		AC1_30, 436	R.YGLTISGLM@C*IPPAEEAPAPHFALTAKIAER.N	-0.23	3	3.31	0.341
940		AC2_30, 417	R.YGLTISGLM@C*IPPAEEAPAPHFALTAKIAER.N	0.01	3	3.204	0.086
941	263	OCAR_6686 TonB like protein	6.42
942		AC3_15, 363	K.PVESEDPDRVVSPDK.A	0.15	2	1.843	0.558
943	264	OCAR_6181 ATP-dependent DNA helicase RecG	4.69
944		AC2_700, 235	K.AGKRVYWIC*PLVEESDNGLGTDM#GLIDATQR.F	-1.54	3	2.59	0.454
945	265	OCAR_7323 membrane lipoprotein lipid attachment site putative	9.15
946		AC2_20, 513	R.HAYYFVALEK.G	1.2	2	3.203	0.604
947		AC3_20, 529	R.HAYYFVALEK.G	0.48	2	3.571	0.678
948		AC3_35, 901	R.MQKTVDIVSGAYEMK.S	-1.27	2	1.598	0.588
949	266	OCAR_5456 cytochrome c class I	5.58
950		AC2_20, 354	K.TPDLVPAGAFK.G	0.65	2	1.614	0.594
951	267	OCAR_7336 beta-(1-->2)glucan export ATP-binding/permease protein NdvA	3.68
952		AC3_40, 408	K.VNAALDTVM#QGRTAFVIAHR.L	-0.04	3	2.21	0.486
953	268	OCAR_5947 glutamyl-tRNA synthetase	5.5
954		AC1_20, 286	R.KQGGKMLLR.I	1.18	2	1.877	0.003
955		AC3_25, 254	R.HREVAEQLLAEGK.A	-0.36	2	1.824	0.529
956	269	OCAR_4203 conserved hypothetical protein	16.3
957		AC3_35, 606	K.TSPLRASVIGLVKGGLDAINGGYLNM#LR.H	1.81	3	2.468	0.003
958	270	OCAR_7547 molybdate ABC transporter periplasmic molybdate-binding protein	12.22
959		AC3_35, 1010	K.LGVWASVEPKMAM#AENVR.A	0.45	3	2.771	0.303
960		AC3_15, 165	K.TFTAFAAASM#K.N	0.2	2	1.559	0.515
961	271	gi|47176981|ref|YP_015592.1| kinesin-like protein [Oligotropha carboxidovoran	9.58
962		AC3_15, 333	K.C*QLSNHPGADVC*QR.T	-1.02	1	1.538	0.382
963	272	OCAR_6065 nitrogen regulation protein NR(I)	3.12
964		AC1_20, 590	R.SAAMQEIYRVLAR.L	-1.4	2	1.768	0.53
965		AC2_20, 584	R.SAAMQEIYRVLAR.L	-1.91	2	1.719	0.519
966		AC3_20, 611	R.SAAMQEIYRVLAR.L	-1.08	2	1.667	0.548
967	273	OCAR_6874 conserved hypothetical protein	14.84
968		AC3_15, 285	R.GTNEGWLQGEACKSGGAWEIR.S	-1.34	2	2.177	0.261
969	274	OCAR_6395 conjugal transfer protein	12.64
970		AC2_15, 262	R.HLRYPAHMDV.	0.66	2	1.549	0.584
971	275	OCAR_7561 conjugal transfer protein TrbG/VirB9/CagX	8.18
972		AC1_20, 815	K.GGTAAGTPVGRVENANAAARVQPR.R	1.6	3	3.04	0.101
973	276	OCAR_6080 putative acyltransferase putative	5.44
974		AC2_30, 213	R.PCVPIFLFASGMM#SAGK.T	-1.6	2	1.549	0.648
975	277	OCAR_4145 helicase C-	3.22
976		AC1_15, 29	R.WPALVIVVPK.M	0.27	1	1.755	0.247
977		AC2_700, 1273	R.WPALVIVVPK.M	0.21	1	1.022	0.008
978		AC4_15, 417	K.EFSGNFSVRVSC*VLWLRDR.A	-1.66	2	1.53	0.725
979	278	OCAR_7294 protein of unknown function	6.01
980		AC2_30, 228	R.NHPELKDAQIM@R.L	-0.63	2	1.864	0.618
981	279	OCAR_6674 extracellular tungstate binding protein	11.55
982		AC2_20, 256	R.RGDADVVFVHAK.A	0.6	3	3.075	0.252
983		AC2_25, 431	K.KRYPVM#YNDFVLIGPK.N	0.08	3	2.243	0.62
984		AC3_35, 669	K.KRYPVM#YNDFVLIGPK.N	1.17	3	3.669	0.433
985		AC3_35, 763	K.KRYPVMYNDFVLIGPK.N	1.69	3	4.879	0.533
986	280	OCAR_7467 conserved hypothetical protein	6.88
987		AC2_700, 444	K.ILENGVLSTFASIEEGTRLYSM#RGEK.A	1.55	3	3.259	0.288
988	281	OCAR_7248 putative Cell division protease FtsH homolog	10.97
989		AC1_25, 249	R.QMQGGAGKAMGFGK.S	-0.78	2	2.092	0.502
990		AC1_10, 310	K.RDDLETLAK.G	0.15	2	1.939	0.493
991		AC2_50, 1383	R.DKMSMSLEQMTSRLAIM@M#GGR.V	1.67	2	1.858	0.004
992		AC2_25, 227	R.QMQGGAGKAMGFGK.S	-0.68	2	2.265	0.465
993		AC3_25, 249	R.QMQGGAGKAMGFGK.S	0.96	2	2.38	0.475
994		AC4_10, 301	K.RDDLETLAK.G	-1.18	2	1.737	0.586
995		AC4_25, 286	K.NAPCIIFIDEIDAVGRHR.G	0.09	2	1.545	0.676
996	282	OCAR_7501 RmuC domain protein	11
997		AC3_15, 524	R.DAADQIRTEVMNM@M@GDVER.L	-0.52	2	2.273	0.469
998		AC3_15, 524	K.QARGAFGQARMEAIVQDGLPK.G	1.28	2	2.093	0.488
999		AC3_15, 524	R.DAADQIRTEVM@NM#M#GDVER.L	-0.51	2	2.019	0.519
1000	283	OCAR_6340 membrane protein putative	10.43
1001		AC2_35, 1422	R.LLVWTAGFAALTTTGALLTLGTDEATIKAVM@R.Q	-1.23	3	2.049	0.003
1002	284	gi|47177004|ref|YP_015615.1| phosphoribulokinase [Oligotropha carboxidovorans	5.56
1003		AC2_10, 297	R.WIPTPDESM@VVIR.L	-1.06	2	2.226	0.388
1004	285	OCAR_4456 dihydroxy-acid dehydratase	2.45
1005		AC1_15, 426	R.RTAM@EARGNAAWK.P	-0.08	2	1.954	0.002
1006	286	OCAR_5962 penicillin-binding protein 1A (PBP-1a) (PBP1a)	2.65
1007		AC3_25, 337	R.GPVNKIDLSGDWGVKLAEVK.A	-0.55	3	2.666	0.642
1008	287	OCAR_6694 adenosylmethionine-8-amino-7-oxononanoate transaminase	9.52
1009		AC2_10, 458	R.ICTEADVLFIADEVMTGWGR.T	-0.43	3	3.067	0.171
1010		AC3_700, 239	R.IDALCTMQERALETFR.D	1.54	2	1.52	0.565
1011	288	OCAR_6856 acyl-CoA dehydrogenase	3.52
1012		AC1_15, 464	R.LLSLATGGC*LLAREALDGR.A	1.14	2	2.326	0.023
1013	289	OCAR_5339 mammalian cell entry related	5.9
1014		AC2_20, 508	R.IDNIM#AGVESLM@GNK.E	0.38	2	1.952	0.536
1015	290	OCAR_4083 PpiC-type peptidyl-prolyl cis-trans isomerase	10.96
1016		AC3_15, 175	R.HILVETEDEAK.A	1.47	2	2.685	0.357
1017		AC3_30, 491	R.KAPPFEQVKPQLEAFVIR.K	-0.43	2	2.478	0.44
1018	291	OCAR_6762 transcriptional regulator IclR family	12.36
1019		AC2_25, 332	R.IIRKNDLSMNK.E	0.23	2	1.533	0.48
1020		AC3_25, 557	K.M#DDEADSKITAVQKAAR.L	-0.75	3	2.687	0.597
1021	292	OCAR_6800 siroheme synthase	7.89
1022		AC1_15, 426	R.PGEAIHSTDLAGLPDCC*TIIR.D	0.9	3	2.852	0.287
1023		AC2_35, 152	R.VVRLKSGDPM#IFGR.L	-0.39	3	2.134	0.451
1024		AC3_25, 469	R.PGEAIHSTDLAGLPDCC*TIIR.D	1.9	3	2.14	0.673
1025	293	OCAR_6185 UDP-N-acetylglucosamine diphosphorylase/glucosamine-1-phosphate N-a	4.21
1026		AC4_20, 848	R.EM#GLRAAVIETDEDEVR.G	-0.66	2	1.514	0.655
1027	294	OCAR_5147 formate dehydrogenase alpha subunit	3.47
1028		AC3_20, 1527	K.TNGLIC*QGFNPM#MAIANSNKVREGLK.K	-1.45	3	2.094	0.637
1029	295	OCAR_4115 monofunctional biosynthetic peptidoglycan transglycosylase	12.28
1030		AC3_20, 1527	R.FCSHRGIDWGSISDILEDAEDGEVAR.G	0.67	3	2.265	0.593
1031	296	OCAR_6840 bordetella uptake gene (bug) product superfamily	5.68
1032		AC2_15, 350	K.PAATGGEAMLDM@KKSK.G	1.24	2	1.683	0.563
1033	297	OCAR_6094 methionyl-tRNA synthetase	9.18
1034		AC2_20, 240	R.TSEVAHHDSTQEIWR.R	0.61	2	3.409	0.6
1035		AC2_20, 497	R.VYAHGFLFNR.G	0.4	2	3.028	0.513
1036		AC2_30, 365	R.IKPGTQLPPPAPVFPR.Y	0.25	2	2.71	0.475
1037		AC2_30, 373	R.IKPGTQLPPPAPVFPR.Y	1.26	3	2.403	0.45
1038		AC3_30, 367	R.IKPGTQLPPPAPVFPR.Y	1.29	3	3.412	0.576
1039		AC3_30, 371	R.IKPGTQLPPPAPVFPR.Y	1.16	2	3.196	0.546
1040		AC3_40, 468	K.RVYAHGFLFNR.G	1.54	3	3.23	0.422
1041		AC3_40, 473	K.RVYAHGFLFNR.G	0.46	2	3.167	0.371
1042	298	OCAR_5766 dihydroorotase (DHOase)	10.85
1043		AC2_20, 857	R.AMSTRPAELLGLPGGTLRTGR.P	-1.92	3	2.291	0.501
1044		AC3_15, 285	K.AAGAVAFTDGAKSVINAQVM#RR.A	-1.48	2	2.273	0.168
1045	299	OCAR_4176 sensor protein KdpD	3.51
1046		AC1_20, 575	R.LNEGKVYLPKTAK.R	-1.37	2	1.574	0.606
1047		AC4_10, 380	R.LNRFIANLLDMTR.L	0.27	2	1.959	0.65
1048		AC4_20, 600	R.LNEGKVYLPKTAK.R	-1.68	2	1.552	0.632
1049	300	OCAR_4417 dihydrodipicolinate reductase	6.25
1050		AC3_25, 254	R.AEDRM#IFARGAVK.A	-0.34	2	1.83	0.529
1051		AC4_15, 401	R.MIFARGAVKAACWAR.G	0.42	2	1.629	0.541
1052	301	OCAR_7571 trag protein	6.94
1053		AC1_35, 418	R.ESRNVATYGSAR.W	-0.8	2	1.525	0.632
1054		AC4_15, 485	R.LLLM#LDEFPALGRLDFFESALAFMAGYGIK.S	1.38	3	2.14	0.001
1055	302	OCAR_5209 fatty acid oxidation complex subunit alpha	3.75
1056		AC3_30, 496	R.VTLADMQPAAIANAM@KRAADLFAK.I	-0.46	3	2.189	0.567
1057		AC3_30, 535	R.VTLADMQPAAIANAM#KRAADLFAK.I	-0.44	3	2.174	0.616
1058	303	OCAR_4451 conserved hypothetical protein	15.85
1059		AC2_35, 314	K.PMKLNGLPQPSTPRG.	-1.48	2	1.562	0.579
1060		AC4_15, 407	K.GDRLVVDM@TTGVSRVESSGGR.G	1.29	3	2.416	0.001
1061	304	OCAR_5858 conserved hypothetical protein	14.48
1062		AC2_20, 734	K.GGWFIGASGGSGTLTFHGR.R	-0.29	2	4.4	0.485
1063	305	OCAR_5777 T-protein	13.13
1064		AC3_10, 609	-.M@SSEPKNM@SELR.E	0.17	2	1.579	0.648
1065	306	OCAR_6246 hypothetical protein	66.07
1066		AC3_10, 525	K.RTPLVSR.T	0.56	1	1.737	0.023
1067		AC3_10, 717	-.M@TGKSAAWADPAKVTAMSAASAVC*FIK.N	-0.44	2	2.133	0.3
1068	307	OCAR_7393 bacterial extracellular solute-binding proteins family 5	3.11
1069		AC3_35, 879	R.TM#GIM@QAFVFNIRRDK.F	-1.47	2	2.363	0.559
1070		AC3_35, 879	R.TM@GIM#QAFVFNIRRDK.F	-1.47	2	2.341	0.578
1071		AC3_20, 583	R.TM#GIM@QAFVFNIR.R	1.82	2	1.611	0.661
1072	308	OCAR_7303 conserved hypothetical protein	15.44
1073		AC2_35, 731	K.NANGGMKWIQKGGGYYSAC*NK.R	0.16	2	1.514	0.716
1074	309	OCAR_4430 transcriptional regulator LysR family putative	8.04
1075		AC1_30, 543	R.SGGAVPSYTVETRSSLM#AC*QMVR.D	-1.82	3	2.891	0.166
1076		AC2_10, 601	R.SGGAVPSYTVETRSSLM#AC*QMVR.D	-1.91	3	2.829	0.183
1077	310	OCAR_6708 bordetella uptake gene (bug) product superfamily	8.59
1078		AC2_35, 1168	K.LMEPLIGQSIPVVNVPGGTGATGM@AK.L	0.41	2	1.579	0.51
1079	311	OCAR_4821 conserved hypothetical protein	8.95
1080		AC2_20, 625	R.ARGANAVMAVAFEATYGTPPASGFHK.L	-0.49	2	1.613	0.638
1081	312	OCAR_6521 succinyl-CoA ligase [ADP-forming] subunit alpha (Succinyl-CoA synth	11.26
1082		AC1_20, 906	K.IGIMPTNIFKPGNVGIVSR.S	0.7	2	3.186	0.505
1083		AC2_20, 792	K.IGIM#PTNIFKPGNVGIVSR.S	1.09	3	3.522	0.518
1084		AC2_20, 896	K.IGIMPTNIFKPGNVGIVSR.S	0.85	3	3.131	0.525
1085		AC2_20, 900	K.IGIMPTNIFKPGNVGIVSR.S	1.65	2	4.076	0.605
1086		AC2_35, 195	R.KKPVAGFIAGR.T	0.21	3	2.962	0.445
1087		AC3_20, 932	K.IGIMPTNIFKPGNVGIVSR.S	1.02	3	3.197	0.465
1088	313	OCAR_5549 hypothetical protein	5
1089		AC3_00, 261	K.SPRWSIAEKPIK.L	-0.24	2	1.866	0.552
1090	314	OCAR_5929 ribosomal protein S2	9.64
1091		AC4_15, 641	R.LGIPVAAIVDTNCDPKGITYVVPGNDDAGR.A	0.93	3	2.186	0.532
1092	315	OCAR_7727 conserved domain protein	16.9
1093		AC3_20, 299	K.KLVEKEPGVR.V	-0.68	2	2.26	0.121
1094	316	OCAR_5119 transcription elongation factor GreA	19.1
1095		AC3_20, 128	R.SHGDLSENAEYHAAK.E	0.22	2	2.537	0.537
1096		AC3_20, 136	R.SHGDLSENAEYHAAK.E	0.28	3	3.2	0.46
1097		AC3_30, 172	K.KKGTSVEVVAPGGAK.A	0.34	3	2.926	0.132
1098		AC3_30, 174	K.KKGTSVEVVAPGGAK.A	1.93	2	3.461	0.567
1099		AC3_30, 176	K.KKGTSVEVVAPGGAK.A	-0.48	2	3.126	0.53
1100	317	OCAR_5860 glycosyl transferase family 9	10
1101		AC1_57, 1116	K.IGDAIISTAFFK.A	0.83	2	1.833	0.003
1102		AC2_35, 730	R.LKIGFDDDGTGLYDVPVPRAR.E	-0.34	3	2.069	0.458
1103	318	OCAR_6042 hypothetical protein	44.34
1104		AC1_10, 465	R.LDAAADGGRRDEQLR.R	1.02	2	1.552	0.517
1105		AC3_20, 945	R.DLIENIAEM@REIILPVLGQCNLAMRAM@K.Q	-1.83	3	2.575	0.501
1106		AC3_20, 945	R.DLIENIAEM@REIILPVLGQCNLAM#RAM#K.Q	-1.82	3	2.402	0.557
1107		AC3_20, 945	R.DLIENIAEM@REIILPVLGQCNLAM@RAMK.Q	-1.83	3	2.132	0.573
1108		AC4_10, 435	R.LDAAADGGRRDEQLR.R	1.38	2	2.105	0.621
1109	319	OCAR_4194 type IV secretory pathway VirD2 components	3.28
1110		AC2_15, 498	R.GVRDDGQDLVISRDYIK.E	-0.58	2	1.526	0.697
1111	320	OCAR_4057 peptidase M48 Ste24p	3.23
1112		AC1_10, 386	R.RLTLGEIQAARPLR.I	-0.26	2	1.541	0.746
1113		AC2_10, 383	R.RLTLGEIQAARPLR.I	-0.03	2	2.093	0.668
1114		AC3_00, 301	R.RLTLGEIQAARPLR.I	0.17	2	1.683	0.699
1115		AC3_10, 390	R.RLTLGEIQAARPLR.I	0.4	2	2.25	0.674
1116		AC4_10, 363	R.RLTLGEIQAARPLR.I	1.21	2	2.064	0.652
1117	321	OCAR_4232 phage integrase	3.1
1118		AC3_30, 291	R.NSRKAALSHFLK.K	-0.04	2	1.76	0.001
1119		AC4_10, 232	R.KAALSHFLK.K	-0.04	2	1.663	0.507
1120	322	OCAR_4103 cupin superfamily protein	22.76
1121		AC3_20, 369	R.DILLGADLAAGEM@PQAIVPAGAWQAARPLGK.W	1.1	3	3.152	0.31
1122	323	OCAR_5932 ribosome recycling factor	5.46
1123		AC4_10, 141 - 143	R.DGLDIVKK.D	0.37	1	1.589	0.255
1124	324	OCAR_7619 Y4bN protein	1.5
1125		AC3_10, 333	R.ARVDACHGAK.T	-0.35	2	1.658	0.629
1126	325	OCAR_7664 TrbL/VirB6 plasmid conjugal transfer protein	5.05
1127		AC3_25, 535	R.NPLNPASM@SRREELASR.Q	-1.38	3	2.053	0.699
1128		AC4_25, 520	R.NPLNPASM@SRREELASR.Q	-0.77	2	1.701	0.602
1129	326	OCAR_5348 protein containing	10.99
1130		AC2_40, 595	-.M#SEQSFPAGGMPDAPAQHPK.E	-0.46	2	1.594	0.664
1131	327	OCAR_6975 conserved hypothetical protein	4.8
1132		AC3_35, 605	R.NPTVPPVM#EGAAGEPLLLLSR.Q	0.95	3	2.805	0.111
1133		AC3_20, 1091	R.IVDTRNPTVPPVM#EGAAGEPLLLLSRQGEGR.V	0.1	3	2.053	0.471
1134	328	OCAR_7437 hypothetical protein	11.82
1135		AC3_30, 435	-.M@KTGEPPLATNK.G	-1.29	3	2.809	0.045
1136	329	OCAR_4094 membrane-flanked domain	15.48
1137		AC3_57, 486	R.NTFEM@SLDKVESVDVDQSILGR.V	-1.04	3	2.067	0.625
1138	330	OCAR_5149 formate dehydrogenase gamma subunit	8.52
1139		AC3_35, 619	R.LRDVLAGDEGKLPEVGK.Y	-0.89	2	1.512	0.004
1140	331	OCAR_5813 DUF88	9.39
1141		AC3_10, 167	-.M@TPSSSNK.I	0.63	1	2.093	0.271
1142		AC3_10, 265	R.SLVEAVQRR.G	0.6	2	2.237	0.16
1143	332	OCAR_7442 conserved hypothetical protein	19.8
1144		AC3_20, 537	R.RM#ATFQELADEAFADLM#K.K	0.69	2	1.643	0.66
1145	333	OCAR_4292 argininosuccinate synthase	17.53
1146		AC1_30, 475	K.EDGVNIWGDGSTYKGNDIER.F	-0.48	3	3.093	0.314
1147		AC2_20, 760	K.EDGVNIWGDGSTYKGNDIER.F	-0.28	3	2.902	0.211
1148		AC2_35, 1020	-.M@STILKSLPKGENVGIAFSGGLDTSAALLWM@K.Q	0.36	3	2.07	0.439
1149		AC2_15, 429	R.KLNLYTQTGLLSAEQGSHIPR.L	-0.65	3	2.356	0.522
1150		AC2_10, 477	K.GNDIERFYRYGLLTNPELR.I	-1	2	1.526	0.691
1151		AC3_30, 472	K.EDGVNIWGDGSTYKGNDIER.F	-0.07	3	2.62	0.339
1152		AC4_15, 417	K.GNDIERFYRYGLLTNPELR.I	-0.68	2	1.602	0.721
1153	334	OCAR_7354 malate synthase G	13.33
1154		AC1_25, 261	K.LKDPAQFIGHK.G	1.32	2	2.291	0.443
1155		AC1_25, 368	R.IHGPQLVVPLSNAR.Y	0.52	2	3.059	0.544
1156		AC2_25, 350	R.IHGPQLVVPLSNAR.Y	-0.01	2	3.207	0.638
1157		AC2_30, 513	R.ISSQLLANWLHHGVIER.E	0.85	3	3.737	0.43
1158		AC2_35, 876	R.ISSQLLANWLHHGVIER.E	1.83	3	3.888	0.452
1159		AC2_15, 498	R.LFGRVEEC*LSLPANTLK.I	1.4	2	1.701	0.682
1160		AC3_15, 188	R.AGSVYIVKPK.L	0.79	2	2.578	0.27
1161		AC3_25, 369	R.IHGPQLVVPLSNAR.Y	0.25	2	3.729	0.613
1162		AC3_35, 878	R.ISSQLLANWLHHGVIER.E	0.42	3	3.673	0.51
1163		AC3_35, 879	R.ISSQLLANWLHHGVIER.E	0.46	2	5.307	0.555
1164		AC3_35, 901	R.RGKPFDLAAYTAFLK.E	0.63	2	3.572	0.507
1165		AC3_35, 902	R.RGKPFDLAAYTAFLK.E	1.79	3	4.145	0.488
1166		AC4_20, 848	R.LFGRVEEC*LSLPANTLK.I	1.23	2	1.613	0.617
1167	335	OCAR_5126 putative DNA-binding protein	21.15
1168		AC2_25, 447	R.LHARNGQTLLELC*SGLAMTR.Q	-1.69	3	2.213	0.639
1169	336	OCAR_5946 citrate (Si)-synthase	32.95
1170		AC1_20, 1281	R.DAHPMAVMVASVGALAAFYHDSTDINDPHQR.M	1.85	3	3.269	0.215
1171		AC1_25, 287	K.IFILHADHEQNASTSTVR.I	0.09	2	5.373	0.656
1172		AC1_25, 288	K.IFILHADHEQNASTSTVR.I	0.32	3	4.172	0.615
1173		AC1_20, 1073	R.DAHPMAVM#VASVGALAAFYHDSTDINDPHQR.M	1.45	3	2.491	0.41
1174		AC2_10, 638	K.SVNLPVLAGTVGPDVIDISK.L	-0.03	2	2.098	0.457
1175		AC2_20, 353	K.IFILHADHEQNASTSTVR.I	0.11	2	5.523	0.584
1176		AC2_20, 1285	R.DAHPMAVMVASVGALAAFYHDSTDINDPHQR.M	1.52	3	4.054	0.48
1177		AC2_25, 271	K.IFILHADHEQNASTSTVR.I	0.32	2	4.951	0.579
1178		AC2_25, 275	K.IFILHADHEQNASTSTVR.I	-0.72	3	4.079	0.582
1179		AC2_25, 460	K.AAHQVLQEM#GHGDDPLLHVAM#ELEK.I	0.49	3	4.885	0.582
1180		AC2_25, 479	K.AAHQVLQEM#GHGDDPLLHVAMELEK.I	1.27	3	4.793	0.541
1181		AC2_25, 514	K.AAHQVLQEMGHGDDPLLHVAM#ELEK.I	1.76	3	6.501	0.632
1182		AC2_25, 527	K.AAHQVLQEMGHGDDPLLHVAMELEK.I	0.64	3	6.652	0.688
1183		AC2_35, 340	K.IFILHADHEQNASTSTVR.I	0.36	3	2.814	0.313
1184		AC3_10, 421	K.YSIGQPFVYPQNR.L	1.24	2	2.6	0.517
1185		AC3_10, 657	K.SVNLPVLAGTVGPDVIDISK.L	0.2	2	3.551	0.665
1186		AC3_20, 251	R.LMGFGHR.V	0.14	2	2.489	0.447
1187		AC3_20, 1312	R.DAHPMAVMVASVGALAAFYHDSTDINDPHQR.M	0.64	3	5.09	0.556
1188		AC3_25, 282	K.IFILHADHEQNASTSTVR.I	1.18	2	4.461	0.623
1189		AC3_25, 286	K.IFILHADHEQNASTSTVR.I	0.68	3	4.963	0.541
1190		AC3_25, 538	K.AAHQVLQEMGHGDDPLLHVAM#ELEK.I	0.74	3	4.811	0.618
1191		AC3_25, 553	K.AAHQVLQEMGHGDDPLLHVAMELEK.I	1.45	3	6.743	0.612
1192		AC4_10, 583	K.SVNLPVLAGTVGPDVIDISK.L	0.03	2	2.673	0.439
1193		AC4_20, 812	R.KLYPNVDFYSGITLK.A	-0.78	3	2.627	0.43
1194		AC4_25, 280	K.IFILHADHEQNASTSTVR.I	1	3	3.352	0.431
1195		AC4_25, 286	K.IFILHADHEQNASTSTVR.I	0.1	2	4.374	0.58
1196		AC4_25, 486	K.AAHQVLQEM#GHGDDPLLHVAMELEK.I	0.76	3	2.809	0.469
1197		AC4_25, 537	K.AAHQVLQEMGHGDDPLLHVAMELEK.I	1.78	3	4.47	0.56
1198	337	OCAR_4770 ATP-dependent chaperone ClpB	1.6
1199		AC2_30, 325	R.PYQVVLFDEIEK.A	0.35	3	3.095	0.377
1200		AC2_35, 430	R.PYQVVLFDEIEK.A	1.13	3	3.351	0.312
1201		AC3_35, 433	R.PYQVVLFDEIEK.A	1.05	3	2.711	0.338
1202	338	OCAR_4962 integrase catalytic region	3.29
1203		AC3_20, 255	R.QVQPRPKLGR.W	-0.33	2	1.906	0.577
1204	339	OCAR_6204 outer-membrane immunogenic protein	7.51
1205		AC2_10, 453	R.YTFTDGFDGIR.V	0.37	2	2.914	0.602
1206	340	OCAR_6533 hypothetical protein	18.44
1207		AC2_30, 420	K.GPAALPVTSLVLCSGTM#SGRGGVR.E	1.11	3	2.62	0.624
1208	341	OCAR_7274 phosphoglycerate kinase	8.27
1209		AC1_25, 317	R.AHASTEGLGHVLPAYAGR.S	0.27	2	3.567	0.696
1210		AC3_40, 469	K.VILLSHFGRPK.G	0.61	2	2.194	0.396
1211	342	OCAR_4884 twin-arginine translocation pathway signal	48.33
1212		AC1_10, 436	K.SFYPPDIIK.A	0.29	2	2.582	0.424
1213		AC1_15, 186	K.VIQKPDAFGC*K.L	0.26	2	2.866	0.573
1214		AC1_15, 255	K.LVVADSGAKPNIAVQAQQR.F	1.07	3	2.943	0.475
1215		AC1_30, 549	K.YGYKPEWGAENAYMGFVHWAR.M	1.6	3	5.621	0.668
1216		AC1_35, 729	K.GETIPSLVGDVHYRPEDHQC*VRPVIIVR.G	1.45	3	3.175	0.313
1217		AC2_10, 211	K.VIQKPDAFGC*K.L	0.65	2	2.467	0.542
1218		AC2_10, 451	K.SFYPPDIIK.A	0.46	2	2.294	0.385
1219		AC2_10, 482 - 483	K.NKEDYYEIVEIVPGDK.V	0.2	2	4.355	0.59
1220		AC2_10, 491	K.AAYLTPDYTYGHTTTASVENYLK.G	1.04	2	4.528	0.669
1221		AC2_15, 185	K.VIQKPDAFGC*K.L	0.08	2	2.631	0.446
1222		AC2_25, 338	K.GETIPSLVGDVHYRPEDHQC*VR.P	0.89	2	2.784	0.476
1223		AC2_25, 415	K.GWELAVEHLNTGHELVK.K	0.23	3	3.318	0.446
1224		AC2_25, 486	K.YGYKPEWGAENAYM#GFVHWAR.M	0.97	3	3.893	0.47
1225		AC2_25, 550	R.TGTYAVQGEDELKGWELAVEHLNTGHELVK.K	1.76	3	3.412	0.469
1226		AC2_30, 428	K.GETIPSLVGDVHYRPEDHQC*VRPVIIVR.G	0.51	3	3.037	0.264
1227		AC2_30, 484	K.YGYKPEWGAENAYM#GFVHWAR.M	1.08	3	3.108	0.401
1228		AC2_30, 524	K.YGYKPEWGAENAYMGFVHWAR.M	0.36	3	5.944	0.603
1229		AC2_35, 714	K.GETIPSLVGDVHYRPEDHQC*VRPVIIVR.G	1.12	3	3.298	0.269
1230		AC2_50, 1783	R.EVGGGLLAGVYAATDYWWTLEEQFPLAK.M	1.49	3	3.951	0.554
1231		AC3_10, 283	K.LVVADSGAKPNIAVQAQQR.F	0.84	3	5.927	0.659
1232		AC3_10, 446	K.SFYPPDIIK.A	0.63	2	2.502	0.418
1233		AC3_10, 485	K.NKEDYYEIVEIVPGDK.V	1.37	3	4.043	0.374
1234		AC3_10, 618	K.LVVPYQVPFLAR.E	1.15	2	2.741	0.343
1235		AC3_15, 165	K.M#FNDSFEKK.Y	0.24	2	2.87	0.457
1236		AC3_15, 191	K.VIQKPDAFGC*K.L	0.17	2	2.802	0.564
1237		AC3_15, 223	K.MFNDSFEKK.Y	0.29	2	2.614	0.521
1238		AC3_15, 255	K.LVVADSGAKPNIAVQAQQR.F	1.88	3	6.283	0.672
1239		AC3_15, 257	K.LVVADSGAKPNIAVQAQQR.F	0.07	2	5.063	0.621
1240		AC3_20, 280	R.EKVM#YVAGISGSNDTTGKDC*VR.Y	1.41	3	3.715	0.498
1241		AC3_20, 677	K.KAAYLTPDYTYGHTTTASVENYLK.G	0.26	3	5.335	0.578
1242		AC3_25, 409	K.KAAYLTPDYTYGHTTTASVENYLK.G	0.78	3	5.948	0.611
1243		AC3_25, 578	R.TGTYAVQGEDELKGWELAVEHLNTGHELVK.K	0.48	3	6.002	0.687
1244		AC3_30, 496	K.YGYKPEWGAENAYM#GFVHWAR.M	0.73	3	4.384	0.501
1245		AC3_30, 506	K.YGYKPEWGAENAYM#GFVHWAR.M	-0.11	2	3.61	0.651
1246		AC3_30, 535	K.YGYKPEWGAENAYMGFVHWAR.M	0.74	3	5.588	0.611
1247		AC3_30, 539	R.TGTYAVQGEDELKGWELAVEHLNTGHELVKK.L	0.29	3	5.174	0.569
1248		AC3_30, 552	K.YGYKPEWGAENAYMGFVHWAR.M	0.41	2	5.669	0.662
1249		AC3_35, 714	K.GETIPSLVGDVHYRPEDHQC*VRPVIIVR.G	1.47	3	3.241	0.22
1250		AC3_35, 1726	R.EVGGGLLAGVYAATDYWWTLEEQFPLAK.M	0.85	3	2.886	0.517
1251		AC3_45, 475	K.KYGYKPEWGAENAYM#GFVHWAR.M	1.07	3	3.774	0.426
1252		AC3_45, 512	K.KYGYKPEWGAENAYMGFVHWAR.M	1.01	3	5.105	0.59
1253		AC3_50, 1813	R.EVGGGLLAGVYAATDYWWTLEEQFPLAK.M	0.91	3	2.79	0.444
1254		AC4_10, 241	R.TGTYAVQGEDELK.G	0.41	2	2.936	0.36
1255		AC4_10, 289	K.VMYVAGISGSNDTTGK.D	0.1	2	3.191	0.567
1256		AC4_15, 197	K.VIQKPDAFGC*K.L	0.21	2	3.026	0.499
1257		AC4_15, 257	K.LVVADSGAKPNIAVQAQQR.F	0.52	3	5.164	0.666
1258		AC4_25, 428	K.GWELAVEHLNTGHELVK.K	0	2	3.785	0.52
1259		AC4_30, 511	K.YGYKPEWGAENAYM#GFVHWAR.M	1.16	3	3.789	0.484
1260		AC4_30, 550	K.YGYKPEWGAENAYMGFVHWAR.M	0.58	3	4.068	0.543
1261	343	OCAR_6942 zinc-dependent peptidase	8.33
1262		AC2_40, 1144	K.FTAAYIIAHEAGHHVQNLLGILEK.A	1.88	3	4.745	0.635
1263		AC3_40, 1149	K.FTAAYIIAHEAGHHVQNLLGILEK.A	2	3	7.117	0.706
1264	344	OCAR_7408 phage integrase	4.11
1265		AC1_20, 1319	R.PSLLRQSNVSWLFPGVAGAPK.T	1.3	2	1.708	0.739
1266		AC2_20, 1329	R.PSLLRQSNVSWLFPGVAGAPK.T	1.08	2	1.574	0.723
1267	345	OCAR_7218 TldD/PmbA family protein	4
1268		AC2_10, 469	R.AREAEEAALAVKGVTK.S	1.66	2	1.679	0.574
1269	346	OCAR_6011 conserved hypothetical protein	4.9
1270		AC3_20, 648	R.GVAADMAKDHDSLAR.C	1.8	2	1.911	0.578
1271	347	gi|47177079|ref|YP_015690.1| TrbE [Oligotropha carboxidovorans]	1.97
1272		AC4_10, 491	K.IC*LPNGAARETGTR.D	-0.7	2	1.536	0.655
1273	348	OCAR_4944 conserved hypothetical protein	17.44
1274		AC2_30, 344	R.ADSKQARVLALLR.S	-0.23	3	2.876	0.123
1275	349	OCAR_5679 adenylate kinase	17.35
1276		AC3_15, 183	R.SAKSASKAPAK.A	-0.16	2	1.511	0.479
1277		AC3_30, 202	R.GENVRADDTPEVLAKR.L	-0.26	2	1.502	0.657
1278		AC4_15, 413	R.VLSAITEPNEPAQAATRKTTVK.R	1.75	3	2.143	0.559
1279	350	OCAR_6624 type I secretion outer membrane protein TolC	4.19
1280		AC3_15, 703	K.PWQIGVTVTQTLFNGFK.T	0.1	2	1.562	0.591
1281	351	OCAR_5752 conserved hypothetical protein	4.2
1282		AC3_15, 209	K.EIVFPTEQTR.R	0.25	2	1.526	0.599
1283	352	OCAR_6212 gamma-aminobutyrate metabolism dehydratase/isomerase	4.26
1284		AC4_15, 369	K.DC*AVC*CAVPCDAPGVTIIAR.P	-1.65	3	2.046	0.513
1285	353	OCAR_7081 protein CysQ	6.86
1286		AC3_57, 992	R.TRPHPGPAIPWIAAVSR.S	1.02	3	2.65	0.415
1287	354	OCAR_6720 ribonucleoside-diphosphate reductase alpha subunit (Ribonucleotide	3.92
1288		AC3_15, 257	R.LLLDKLRSEVLTYLYK.T	-2	2	1.642	0.704
1289		AC3_20, 921	R.RTHDMNTANWVPDLFM@QR.V	0.4	2	1.528	0.493
1290	355	OCAR_7250 TPR repeat protein	5.31
1291		AC3_20, 533	K.APDALLRLGESLAALK.E	-0.07	2	2.402	0.042
1292	356	OCAR_7564 conserved hypothetical protein	19.79
1293		AC2_25, 472	R.RC*QQLGQQAADDPECLR.T	-0.04	2	2.31	0.127
1294	357	OCAR_7068 flagellar biosynthesis protein FlhA	5.08
1295		AC3_10, 485	R.TLAMQPSKLSEFMTATR.D	0.34	3	2.172	0.465
1296		AC3_15, 177	K.AGVSGAADKAMM#K.Q	-0.8	2	1.674	0.511
1297		AC3_10, 510	R.TLAMQPSKLSEFM#TATRDR.F	-0.78	2	1.686	0.717
1298	358	OCAR_6357 peptide chain release factor 3	4.04
1299		AC3_20, 1051	R.TLTAVDSAVM#VIDAAKGIEDR.T	-0.27	2	2.196	0.327
1300		AC3_20, 1060	R.TLTAVDSAVM#VIDAAKGIEDR.T	1.73	3	3.066	0.153
1301		AC3_20, 533	R.TLTAVDSAVM@VIDAAK.G	1.03	2	2.336	0.079
1302		AC3_15, 432	R.TLTAVDSAVM@VIDAAK.G	0.4	2	1.893	0.594
1303	359	OCAR_7256 membrane protein putative	6.52
1304		AC2_20, 1266	K.TM#VEFVVLFRM#RR.D	-1.96	2	1.619	0.644
1305		AC2_35, 314	K.TM@VEFVVLFRM@R.R	-0.44	2	1.705	0.542
1306	360	OCAR_7145 ATP-binding protein of ABC transporter duplicated ATPase domains	9.44
1307		AC1_30, 651	K.EM#LIAALSEYEGAMLFVSHDR.H	-0.16	3	2.974	0.123
1308		AC2_25, 247	R.RESVSFDFPAAPR.S	-1.88	2	1.551	0.655
1309		AC2_15, 227	K.ELEAAMADPDR.M	1.09	2	1.581	0.544
1310		AC3_40, 1175	K.EM#LIAALSEYEGAMLFVSHDR.H	0.39	3	2.795	0.123
1311	361	OCAR_4377 transcription termination factor Rho	4.99
1312		AC2_15, 430	R.ILNPM@GTM#DAIEFLLDKLR.S	1.84	3	2.762	0.261
1313	362	OCAR_4244 propeptide PepSY amd peptidase M4	29.91
1314		AC1_15, 415	R.PNLKSLALLAALM#TAATVGAGQFVSAADC*K.R	0.78	3	2.691	0.642
1315		AC3_15, 435	R.PNLKSLALLAALM#TAATVGAGQFVSAADC*K.R	0.97	3	2.441	0.555
1316	363	OCAR_5058 6-phosphogluconate dehydrogenase (decarboxylating)	6.1
1317		AC3_35, 155	R.AGFGGHKEPQQHPDAPGAK.A	1.49	3	2.896	0.36
1318	364	OCAR_7340 conserved hypothetical protein	8.15
1319		AC4_10, 296	R.GSADAFATDPQAR.E	-1.51	2	1.561	0.652
1320	365	OCAR_5226 excinuclease ABC C subunit	24.29
1321		AC2_15, 670	K.IM#VHNPEWHDLYETLI.	-0.46	2	1.882	0.692
1322	366	OCAR_5403 nuclear protein SET	5.47
1323		AC2_15, 206	K.PIGCKCDSC*EKK.R	-0.39	2	1.838	0.529
1324	367	OCAR_4122 DNA mismatch repair protein MutS	3.51
1325		AC4_90, 279	R.STFM#VEM@VETAAILNQAGERALVILDEIGR.G	0.27	3	2.904	0.139
1326	368	OCAR_7398 flavin dependant oxidoreductase	5.92
1327		AC3_40, 1003	R.PGDDFLERLQELM#LWETR.D	-1.01	3	2.097	0.725
1328	369	OCAR_4119 4-hydroxy-3-methylbut-2-en-1-yl diphosphate synthase	6.21
1329		AC3_40, 1149	R.NRYPGVEQLNVAVM#GCIVNGPGESK.H	0.12	3	2.093	0.724
1330	370	OCAR_5639 transcription termination/antitermination factor NusG	16.48
1331		AC1_25, 193	R.ILHQVQEGVERPK.T	0.08	2	3.312	0.577
1332		AC2_25, 170	R.ILHQVQEGVERPK.T	1.62	2	3.51	0.551
1333		AC2_25, 176	R.ILHQVQEGVERPK.T	0.65	3	4.626	0.556
1334		AC2_25, 182	R.ILHQVQEGVERPK.T	-0.42	2	3.281	0.577
1335		AC3_25, 187	R.ILHQVQEGVERPK.T	0.55	3	4.054	0.436
1336		AC3_25, 189	R.ILHQVQEGVERPK.T	-0.28	2	3.951	0.731
1337		AC3_20, 648	R.WYIVHAYSNFEK.K	1.8	2	3.267	0.55
1338	371	OCAR_4536 polysaccharide export protein	10.9
1339		AC2_20, 1465	R.APRLSLIVTGVLALAM#SGCM#R.T	-0.95	2	1.579	0.695
1340		AC3_20, 1487	R.APRLSLIVTGVLALAM#SGCM#R.T	0.09	2	1.812	0.614
1341	372	OCAR_6392 conjugal transfer protein TrbL	5.77
1342		AC3_15, 440	-.M@NTGVIDR.F	-0.84	2	1.534	0.002
1343		AC3_10, 390	K.AGGSSM@TADTLLQPGR.V	0.59	2	1.64	0.701
1344	373	OCAR_5726 N-acetylmuramoyl-L-alanine amidase family 2	10.6
1345		AC3_35, 1033	R.LTPNNNSIGIEFAGNYPNVR.K	0.3	3	2.406	0.646
1346		AC3_57, 1381	R.LTPNNNSIGIEFAGNYPNVRK.P	-0.91	3	2.129	0.605
1347	374	OCAR_4143 hypothetical protein	2.76
1348		AC1_30, 392	K.SQASELLMLGDGHLCR.H	0.74	3	2.162	0.618
1349	375	OCAR_6853 diguanylate cyclase/phosphodiesterase	3.31
1350		AC3_20, 677	R.YDALTDLPNRTMFRDHLETMLR.Q	-0.75	3	2.25	0.636
1351		AC4_50, 1348	R.TMFRDHLETM@LRQSEPLAVLSIDVDEFK.Q	0.49	3	3.016	0.234
1352	376	OCAR_5488 chaperonin GroL	13.4
1353		AC2_50, 1319	K.KVTSNDEIAQVGTISANGDTEIGAFLAKAM@QK.V	0.87	3	2.051	0.439
1354		AC3_00, 204	K.VGNEGVITVEEAK.S	0.68	2	2.85	0.094
1355		AC3_15, 136	K.AVAAGMNPM@DLKR.G	0.11	2	1.565	0.47
1356		AC4_20, 1697	R.AAIQNAASVASLLITTEAMIAELPK.K	0.68	3	2.254	0.603
1357	377	OCAR_4956 putative flavin-nucleotide-binding protein	27.4
1358		AC2_10, 403	R.CVVEWSEELEVVR.A	1.17	2	1.896	0.649
1359		AC2_20, 548	R.CVVEWSEELEVVR.A	0.59	2	1.703	0.6
1360		AC3_30, 272	K.YRPEKDYTPIDDFAPAQITVFK.C	-0.55	2	2.301	0.274
1361		AC3_30, 378	K.YRPEKDYTPIDDFAPAQITVFK.C	-1.31	3	2.713	0.273
1362		AC3_45, 263	R.FLVHC*SRFGKMADLIR.R	-0.58	2	1.701	0.652
1363		AC3_00, 312	R.CVVEWSEELEVVR.A	0.34	2	1.841	0.629
1364		AC4_10, 380	R.CVVEWSEELEVVR.A	0.37	2	2.05	0.602
1365	378	OCAR_4424 twin-arginine translocation pathway signal	3.94
1366		AC2_20, 712	R.KISAAGKSVLMLEASPR.L	1.07	3	2.357	0.516
1367	379	OCAR_5670 50S ribosomal protein L5	6.49
1368		AC1_57, 750	-.MAETAYIPRLR.E	1.23	1	1.51	0.483
1369		AC3_45, 1076	-.MAETAYIPRLR.E	1.1	1	1.25	0.471
1370		AC3_57, 875	-.MAETAYIPRLR.E	1.23	1	1.449	0.427
1371		AC3_700, 1021	-.MAETAYIPRLR.E	1.18	1	1.316	0.452
1372		AC4_35, 1068	-.MAETAYIPRLR.E	1.33	1	1.464	0.495
1373		AC4_50, 748	-.MAETAYIPRLR.E	1.22	1	1.416	0.414
1374	380	OCAR_7027 alpha amylase family protein	2.31
1375		AC2_25, 247	R.PDGTMRYAENPPK.K	1.16	2	2.021	0.584
1376	381	OCAR_7486 glutathione transport system permease protein GsiD	7.72
1377		AC3_35, 1041	K.FPVGGLDLNLIVAIAIPMIPK.I	-1.72	2	1.831	0.739
1378	382	OCAR_5382 flagellar basal-body rod protein FlgC	9.93
1379		AC2_25, 227	R.IKTDTASSFRIK.H	0.21	2	1.744	0.549
1380	383	OCAR_7606 replication protein C	8.68
1381		AC1_30, 644	R.HFSPRHPTVQEACVFTPRSLFAPR.I	0.23	2	1.623	0.001
1382		AC2_15, 325	R.M@VVEVCPDIVDYAR.G	-0.83	1	1.651	0.062
1383		AC3_15, 333	R.M@VVEVCPDIVDYAR.G	-0.07	1	2.462	0.216
1384	384	OCAR_7507 hypothetical sugar kinase YihV	7.01
1385		AC2_35, 731	-.MSLHQPPASAPRILCIGM@PVR.D	-1.98	2	1.749	0.709
1386	385	OCAR_7347 thiosulfate-binding protein	38.3
1387		AC1_15, 268	K.YWYKPESQEIAAR.N	0.6	2	2.929	0.478
1388		AC1_15, 270	K.YWYKPESQEIAAR.N	1.35	3	2.704	0.495
1389		AC2_15, 265	K.YWYKPESQEIAAR.N	0.42	2	3.241	0.501
1390		AC2_15, 266	K.YWYKPESQEIAAR.N	1.15	3	3.807	0.561
1391		AC2_20, 1266	K.VDLFTIDDVFGGWTK.A	1.09	2	3.87	0.582
1392		AC2_35, 1186	R.GVGDVLLAWENEAHLAIK.E	0.18	2	3.46	0.437
1393		AC3_10, 207	R.AVAEAYLK.Y	-0.1	1	2.06	0.144
1394		AC3_10, 225	K.SGVSVITPNPK.T	1.65	2	2.464	0.347
1395		AC3_10, 650	K.DLPQNSAPYTSTIVFLVR.K	0.25	2	2.482	0.617
1396		AC3_15, 271	K.YWYKPESQEIAAR.N	0.69	2	3.438	0.603
1397		AC3_15, 273	K.YWYKPESQEIAAR.N	0.52	3	3.357	0.534
1398		AC3_15, 421	K.AIKDWDDLIK.S	0.23	3	2.841	0.428
1399		AC3_15, 703	R.GVGDVLLAWENEAHLAIK.E	1.1	2	3.729	0.479
1400		AC3_20, 267	K.AQKEHFGDGGVFDK.I	1.33	2	4.283	0.516
1401		AC3_20, 271	K.AQKEHFGDGGVFDK.I	0.74	3	4.055	0.338
1402		AC3_20, 1488	R.SVIDGLQADVVTLALAYDIDAVANK.G	1.35	3	3.44	0.512
1403		AC3_20, 1496	K.EFGQDKFEIVVPSISILAEPPVAIVDSVVDKK.G	0.38	3	4.451	0.495
1404		AC3_40, 1473	R.SVIDGLQADVVTLALAYDIDAVANK.G	1.53	2	3.767	0.527
1405		AC4_15, 274	K.YWYKPESQEIAAR.N	1.07	3	3.491	0.522
1406		AC4_15, 282	K.YWYKPESQEIAAR.N	0.67	2	2.279	0.556
1407		AC4_20, 1476	R.SVIDGLQADVVTLALAYDIDAVANK.G	-0.06	2	4.065	0.549
1408		AC4_20, 1478	K.EFGQDKFEIVVPSISILAEPPVAIVDSVVDKK.G	-0.61	3	2.977	0.208
1409	386	OCAR_4887 branched-chain amino acid ABC transporter ATP-binding protein	3.45
1410		AC1_10, 404	-.M#SLLEVK.G	0.3	2	2.78	0.011
1411		AC2_10, 397	-.M#SLLEVK.G	0.55	2	2.577	0.014
1412		AC2_10, 433	-.M#SLLEVK.G	0.32	2	2.661	0.004
1413		AC2_30, 390	-.M#SLLEVK.G	0.51	2	2.521	0.014
1414		AC2_15, 381	-.M#SLLEVK.G	0.55	2	2.778	0.355
1415		AC2_20, 553	-.M#SLLEVK.G	0.27	2	2.721	0.375
1416		AC3_10, 389	-.M#SLLEVK.G	0.45	2	2.698	0.016
1417		AC3_10, 425	-.M#SLLEVK.G	0.57	2	2.451	0.013
1418		AC3_15, 393	-.M#SLLEVK.G	0.35	2	2.715	0.016
1419		AC3_20, 579	-.M#SLLEVK.G	0.53	2	2.542	0.039
1420		AC4_10, 384	-.M#SLLEVK.G	0.33	2	2.749	0.34
1421	387	OCAR_5292 AMP-dependent synthetase and ligase	4.59
1422		AC1_20, 2424	R.YM#SVAGGGLRHDLSLRMAELIK.P	0.98	2	2.2	0.012
1423	388	OCAR_6609 dihydropteroate synthase	11.97
1424		AC3_30, 539	R.M#VAEGADILDVGAESTRPYGSVRISEEDELAR.L	0.37	3	2.213	0.617
1425	389	OCAR_5970 anhydro-N-acetylmuramic acid kinase	6.28
1426		AC1_40, 1193	-.M@QNAIGLM@SGTSLDGVDVAWLR.T	-0.89	2	1.902	0.002
1427	390	OCAR_4828 putative homologue of Rhodobacter capsulatus gene transfer agent	15.77
1428		AC1_20, 781	-.M#KSISAALAAHLAGEVTTLATC*WR.L	1.04	3	2.174	0.002
1429		AC2_20, 832	R.GEPHIPGNDM#VFSYPVRG.	1.2	3	2.106	0.495
1430		AC3_15, 511	R.GEPHIPGNDM#VFSYPVRG.	-0.78	2	2.01	0.652
1431		AC3_20, 853	R.GEPHIPGNDM#VFSYPVRG.	0.22	2	1.526	0.684
1432		AC3_15, 517	R.GEPHIPGNDM#VFSYPVRG.	0.35	3	2.027	0.504
1433	391	OCAR_4133 RegB	2.52
1434		AC4_10, 200	R.GLGLGVFIAR.T	-0.65	2	1.641	0.511
1435	392	OCAR_4927 glutamate synthase [NADH] (nadh-gogat)	3.52
1436		AC2_25, 271	R.AGDGAGILVQIPHDFFVRK.T	-0.75	2	1.735	0.669
1437		AC3_20, 267	R.RHVMAFGDAQIYK.S	0.28	2	2.071	0.584
1438		AC3_20, 271	R.RHVMAFGDAQIYK.S	-0.31	3	2.684	0.493
1439	393	OCAR_5678 preprotein translocase SecY subunit	3.39
1440		AC2_35, 324	K.HGGFIPGIRPGER.T	0.76	2	2.69	0.318
1441		AC3_35, 337	K.HGGFIPGIRPGER.T	0.49	3	2.801	0.28
1442		AC3_35, 341	K.HGGFIPGIRPGER.T	0.54	2	2.632	0.36
1443	394	OCAR_6475 chemotaxis protein PomA	8.56
1444		AC3_15, 464	R.TIIIDGILMIRDAKSPTLVR.E	-0.06	3	2.832	0.246
1445	395	OCAR_6788 N-acetyltransferase	4.12
1446		AC3_20, 488	R.AIVM#YLESVPNPRKFMTAAR.A	-0.54	3	3.017	0.185
1447		AC3_15, 245	R.RMLTEPEAKAVAK.A	-0.87	2	1.674	0.637
1448	396	OCAR_7409 phage integrase	6.82
1449		AC3_35, 923	R.QVRNGLM#VAM@LAMHPIRLK.N	-0.07	3	2.239	0.524
1450	397	OCAR_5517 hypothetical protein	83.08
1451		AC2_64, 638	R.TGDC*CGNAIPIPEETIEYEPC*PECGGNDNA.	-1.62	3	2.41	0.002
1452		AC2_15, 507	-.MTPAKTAECLTCHGVGAVPVTR.V	0.67	2	2.158	0.59
1453	398	OCAR_7689 cadmium-translocating P-type ATPase	1.82
1454		AC2_15, 178	K.HPVEDIAM@AR.A	0.18	2	1.501	0.517
1455	399	OCAR_7546 conserved hypothetical protein	10.18
1456		AC1_20, 562	K.PM#ALSGATGC*DGIRR.A	-0.53	2	1.521	0.658
1457		AC2_20, 548	K.PM#ALSGATGC*DGIRR.A	-0.4	2	1.793	0.581
1458	400	OCAR_5191 3-isopropylmalate dehydrogenase	8.33
1459		AC3_15, 700	R.STLLAVEDTEFLLRDEM#RAIR.F	-0.85	2	2.254	0.117
1460	401	OCAR_4070 cobaltochelatase CobS subunit	6.95
1461		AC3_20, 1715	R.LADLTRNAFANGDLSTVM@SPR.T	-1.1	2	1.575	0.004
1462	402	OCAR_4670 glutamate--cysteine ligase	10.09
1463		AC1_20, 918	-.M@ARDQIDMTPLSSR.E	0.72	2	2.518	0.219
1464		AC1_45, 504	K.VGRYGLDMMYRTCTVQANLDFSSEADM@VK.K	0.35	3	2.522	0.421
1465		AC1_10, 600	R.TCTVQANLDFSSEADMVKK.L	0.55	2	1.666	0.743
1466	403	OCAR_6035 multidrug resistance protein MdtB (Multidrug transporter mdtB)	2.05
1467		AC1_30, 433	R.HGEEWEVPGLRAVSDFIDR.S	-0.45	2	2.278	0.352
1468		AC1_57, 936	R.HGEEWEVPGLRAVSDFIDR.S	-0.76	2	2.116	0.406
1469		AC1_10, 442	R.HGEEWEVPGLRAVSDFIDR.S	-0.07	2	1.595	0.517
1470		AC2_90, 229	R.HGEEWEVPGLRAVSDFIDR.S	-0.45	2	2.242	0.466
1471		AC2_30, 413	R.HGEEWEVPGLRAVSDFIDR.S	0.46	2	2.21	0.401
1472		AC4_90, 241	R.HGEEWEVPGLRAVSDFIDR.S	-1.23	2	2.206	0.414
1473		AC4_10, 425	R.HGEEWEVPGLRAVSDFIDR.S	0.35	2	2.226	0.383
1474	404	OCAR_4313 fusaric acid resistance protein conserved region	9.25
1475		AC1_20, 810	K.SAETKATANTEAEQFDEAALRR.D	-1.34	2	2.359	0.094
1476		AC2_15, 507	R.HAIFFGQPTADATFQPQPVTA.	-1.33	2	1.791	0.601
1477		AC3_25, 533	R.M#FDRSNALFARLDPM@K.A	-0.77	2	1.712	0.694
1478	405	gi|47176974|ref|YP_015585.1| hypothetical protein pHCG3_016 [Oligotropha carb	8.38
1479		AC2_20, 530	K.SDRIIAATIEKK.I	0.88	2	2.272	0.06
1480	406	OCAR_6104 conserved hypothetical protein	1.79
1481		AC2_25, 220	R.M@EAAQKVLAEK.W	-0.13	1	1.207	0.001
1482	407	OCAR_5008 cytoChrome c class I	29.36
1483		AC4_20, 1138	-.MLKQM#C*LGAILAGGMIGSGWAMEDPAVQRGR.T	-0.75	3	3.622	0.004
1484		AC4_20, 1138	-.M#LKQMC*LGAILAGGMIGSGWAMEDPAVQRGR.T	-0.75	3	3.607	0.383
1485	408	gi|47177005|ref|YP_015616.1| transketolase [Oligotropha carboxidovorans]	6.01
1486		AC3_20, 964	R.QASQQVIEM@LASVLPNLAGGSADLTHSNLTHAK.S	0.69	3	2.806	0.14
1487	409	OCAR_4235 metallo-beta-lactamase superfamily protein	4.43
1488		AC2_15, 505	K.TLPM@PKLILHALQVNIR.G	-1.71	2	1.797	0.579
1489	410	OCAR_5564 hypothetical protein	28.57
1490		AC4_20, 1476	R.YATMDISILRAEMQTAEDECRK.S	0.11	2	1.727	0.623
1491	411	OCAR_6733 formate dehydrogenase beta subunit	2.89
1492		AC2_20, 217	R.HAEDRIK.D	0.1	2	1.523	0.465
1493	412	gi|47177083|ref|YP_015694.1| conjugal transfer protein [Oligotropha carboxido	13.83
1494		AC3_25, 409	R.MIESSRFC*VDTGALEAMTARGLHR.A	-0.2	3	2.231	0.641
1495	413	OCAR_4265 signal recognition particle protein	13.59
1496		AC2_10, 493	R.EQLAQM#QNMGGLGGLM#GLMPGVAKMK.N	0.26	3	3.097	0.127
1497		AC2_10, 541	R.EQLAQM#QNMGGLGGLM#GLMPGVAKMK.N	1.54	3	3.064	0.037
1498		AC2_20, 890	K.M@HRGMADMMKAMGQGK.R	0.59	3	2.612	0.009
1499		AC2_30, 457	R.EQLAQM#QNMGGLGGLM#GLMPGVAKMK.N	-0.54	3	2.804	0.033
1500		AC2_10, 541	R.EQLAQMQNM#GGLGGLM#GLMPGVAKMK.N	1.54	3	2.951	0.159
1501		AC2_25, 527	R.EQLAQM#QNMGGLGGLM@GLM@PGVAKMK.N	-1.33	3	2.013	0.698
1502		AC3_10, 533	R.EQLAQM#QNMGGLGGLM#GLMPGVAKMK.N	-0.01	3	2.885	0.115
1503		AC3_20, 912	K.M@HRGMADMMKAMGQGK.R	0.99	3	2.846	0.011
1504		AC3_30, 474	R.EQLAQM#QNMGGLGGLM#GLMPGVAKMK.N	1.11	3	2.682	0
1505		AC3_40, 651	K.LIGTGEKTDALEDFHPSRIASR.I	-0.78	2	2.264	0.722
1506	414	OCAR_7002 alpha/beta hydrolase fold	7.95
1507		AC3_20, 1347	K.YPTFM@DALVPMASQPTEM#AARNWLLR.R	0.61	3	2.06	0.619
1508	415	OCAR_6614 peptidase C15 pyroglutamyl peptidase I	10
1509		AC3_35, 1041	R.ARNAITQLWPDAAHTAVLSR.T	-1.6	2	2.294	0.671
1510	416	OCAR_4258 signal recognition particle-docking protein FtsY	3.46
1511		AC3_10, 377	K.AELM@VELEK.V	-0.97	2	1.887	0.004
1512	417	OCAR_6690 TonB-dependent receptor plug	7.88
1513		AC1_35, 527	K.YRFDNGWELGGQAIYRSK.V	0.02	3	2.524	0.437
1514		AC4_00, 447	K.WELFDK.K	1.01	1	1.358	0.007
1515		AC4_40, 1329	R.WSIFGGVVLM@DSKVTKSAIANNIGLK.L	-0.04	2	1.543	0.001
1516	418	OCAR_7301 immunogenic protein	7.26
1517		AC3_30, 323	K.SIKLESAAAGSPAPLHPGAIR.Y	0.84	3	3.388	0.345
1518	419	OCAR_5505 conserved hypothetical protein	9.91
1519		AC3_15, 527	R.EGTPYAGEDLFM@ADGAHFTAR.C	-0.9	2	2.079	0.527
1520	420	OCAR_6272 indole-3-glycerol phosphate synthase	3.77
1521		AC1_15, 142	K.REEIASAK.A	0.6	2	2.88	0.196
1522	421	OCAR_5700 dihydrodipicolinate synthetase	11.97
1523		AC2_25, 378	R.AGDRQVIVGVSAPGFAAM@R.G	0.14	3	2.417	0.495
1524		AC4_20, 1249	K.HEDWPGLEKITALR.N	-1.67	2	1.652	0.002
1525	422	OCAR_5173 conserved hypothetical protein	18.45
1526		AC3_30, 420	K.KAADEGNFDAATNLAKR.A	0.57	2	1.522	0.538
1527	423	OCAR_4421 endonuclease III	9.16
1528		AC2_30, 524	K.AKNVIALSEQLIANHDGEVPRTR.E	1.14	3	2.031	0.686
1529		AC3_30, 535	K.AKNVIALSEQLIANHDGEVPRTR.E	1.52	3	2.091	0.66
1530	424	OCAR_6973 DUF58	6.45
1531		AC2_25, 431	R.VGIPGLM@RPSATRGIIER.M	1.02	3	2.261	0.54
1532	425	OCAR_6342 lipoprotein putative	6.56
1533		AC1_10, 288	R.RKPAAAEGEAGEPK.P	-0.98	2	1.536	0.686
1534		AC2_15, 273	R.RKPAAAEGEAGEPK.P	-0.46	2	1.603	0.696
1535		AC3_10, 290	R.RKPAAAEGEAGEPK.P	0.21	2	1.525	0.705
1536	426	OCAR_6525 2-dehydropantoate 2-reductase	6.19
1537		AC3_15, 452	K.ICIFGAGAIGGYM#AVMLKR.G	-1.44	3	2.118	0.458
1538		AC3_25, 343	-.M#KICIFGAGAIGGYM#AVM#LK.R	1.83	2	1.568	0.735
1539	427	OCAR_5648 ABC transporter	5.78
1540		AC1_15, 382	R.FSVDMAGYESSVK.S	-0.29	1	1.886	0.161
1541		AC2_15, 382	R.FSVDMAGYESSVK.S	-0.11	1	1.699	0.176
1542		AC3_15, 926	R.GADRPGAPDM#PPVANDITFDR.V	-1.81	2	1.5	0.003
1543	428	OCAR_6033 RND efflux system outer membrane lipoprotein NodT	2.34
1544		AC2_15, 375	R.VHIRGGSLGR.V	0.2	2	1.811	0.494
1545	429	OCAR_5164 error-prone DNA polymerase	1.46
1546		AC1_25, 269	R.AM@ATFRHVGTMPK.F	-0.13	2	1.553	0.629
1547	430	OCAR_6764 UspA	7.09
1548		AC2_20, 734	K.SAANAEELLSAFQSAAER.K	-0.28	2	1.692	0.636
1549	431	OCAR_7389 glutathione import ATP-binding protein GsiA	6.42
1550		AC2_10, 141	R.GECVALVGESGSGK.S	-0.88	2	1.517	0.005
1551		AC2_20, 832	R.LGM@SMLFITHDLGIVRR.I	-1.93	3	2.052	0.545
1552	432	OCAR_5332 glycosyl transferase group 1	5.85
1553		AC3_35, 1033	-.M#RILVATDAWHPQINGVVR.T	-1.78	3	2.02	0.686
1554	433	OCAR_6968 polynucleotide adenylyltransferase region	2.84
1555		AC1_700, 1001	R.MEM@LKLVVAR.G	0.24	1	1.127	0.001
1556	434	OCAR_4584 ATP synthase F1 alpha subunit	12.16
1557		AC1_20, 1321	R.VYGLDNVQAGEMVEFENGTR.G	-1.72	3	2.153	0.585
1558		AC2_15, 365	R.EAYPGDVFYLHSR.L	0.04	2	2.577	0.456
1559		AC3_15, 389	R.EAYPGDVFYLHSR.L	0.7	2	2.577	0.428
1560		AC3_20, 185	K.IKGELAQYR.E	0.52	2	2.518	0.424
1561		AC3_30, 178	R.KSVHEPMATGLK.A	0.31	3	3.301	0.52
1562		AC3_30, 179	R.KSVHEPMATGLK.A	0.41	2	2.451	0.329
1563		AC3_20, 1355	R.VYGLDNVQAGEMVEFENGTR.G	-1.83	3	2.788	0.451
1564	435	OCAR_4524 pirin domain protein domain protein	4.26
1565		AC3_00, 164	R.YIWWNFVSSSR.E	1.19	2	2.119	0.329
1566	436	OCAR_7252 Tol-Pal system beta propeller repeat protein TolB	12.92
1567		AC2_25, 427	R.QMLGGAATAGLM#M@AAPFDR.A	-0.59	2	1.732	0.609
1568		AC2_20, 1329	R.NELKVPTPGFASDPAWSPLLS.	-0.84	2	1.642	0.719
1569		AC2_25, 427	R.QMLGGAATAGLM@M#AAPFDR.A	-0.59	2	1.553	0.66
1570		AC3_20, 1356	R.NELKVPTPGFASDPAWSPLLS.	-0.53	2	1.87	0.68
1571		AC4_10, 300	R.YLTRGADLVLTPR.F	-1.16	2	1.704	0.565
1572	437	OCAR_5009 conserved hypothetical protein	15.04
1573		AC3_20, 767	-.M#STMQTRHLKLWFAGR.S	1.88	3	2.679	0.452
1574		AC3_20, 767	-.MSTM#QTRHLKLWFAGR.S	1.88	3	2.503	0.48
1575	438	OCAR_7681 zinc transporter ZitB	7.21
1576		AC3_25, 343	-.MTAGISASDLM#STTTAAGRHK.K	0.87	2	1.881	0.712
1577	439	OCAR_4419 transcriptional regulator AraC family	6.58
1578		AC2_20, 712	R.GLAGLAFADTGGEIEALR.D	-1.86	3	2.296	0.547
1579	440	OCAR_7479 glutamyl-tRNA(Gln) amidotransferase subunit A (Glu-ADTsubunit A)	7.36
1580		AC1_45, 207	K.IHTQLHNAGHQVTSLK.S	0.39	2	2.39	0.45
1581		AC2_40, 395	R.RGPLHGIPVAIK.D	1.27	3	3.598	0.531
1582		AC2_45, 187	K.IHTQLHNAGHQVTSLK.S	0.46	2	2.236	0.381
1583	441	OCAR_5838 serine hydroxymethyltransferase	5.54
1584		AC3_40, 884	K.KINSAIFPGLQGGPLM#HVIAAK.A	-0.27	3	4.899	0.582
1585		AC3_40, 1003	K.KINSAIFPGLQGGPLMHVIAAK.A	0.81	3	5.952	0.569
1586	442	OCAR_6316 ABC transporter ATPase subunit	2.27
1587		AC1_20, 442	R.LVDIDAHSAPAR.A	-2	2	1.6	0.593
1588		AC2_20, 434	R.LVDIDAHSAPAR.A	-1.19	2	1.677	0.544
1589	443	OCAR_6428 conserved hypothetical protein	41.46
1590		AC1_25, 471	R.LFGLCDLGM#GCPELGYAM#LFEIEDVRGK.L	1.9	3	2.81	0.121
1591		AC3_40, 1003	K.AEHRLSNYAKIAHHVGM#IVT.	-0.09	3	2.276	0.638
1592	444	OCAR_5816 GTP pyrophosphokinase (ATP:GTP 3'-pyrophosphotransferase)(ppGpp syn	4.24
1593		AC1_35, 418	R.TMEFM#PPASRK.R	-0.78	2	1.625	0.622
1594		AC3_20, 273	K.AADVARAMYPDYKEEAR.Q	-0.91	2	1.648	0.66
1595	445	OCAR_6366 conserved hypothetical protein	17.39
1596		AC3_20, 1489	-.MARVHC*M#TEM#GMGVDIHGK.D	-1.38	3	2.382	0.478
1597		AC3_20, 1487	-.MARVHC*M#TEMGM#GVDIHGK.D	-0.69	2	1.674	0.666
1598		AC3_20, 1489	-.MARVHC*M#TEMGM#GVDIHGK.D	-1.38	3	2.094	0.551
1599	446	OCAR_7386 TPR repeat protein	8.24
1600		AC3_25, 345	K.IRPDEPSVLSNLGM#SYVLTK.E	-0.44	3	2.026	0.663
1601	447	OCAR_5129 RNA polymerase sigma factor RpoD	6.21
1602		AC2_15, 326	K.KEMVEANLRLVISIAK.K	0.49	2	1.613	0.628
1603		AC2_25, 527	R.M#RFGIGMNTDHTLEEVGQQFSVTR.E	-0.32	3	2.009	0.748
1604	448	OCAR_5310 cupin 2 conserved barrel	21.52
1605		AC2_25, 655	-.M@M#RISLPAALVAASLFAAPAWADSQGARPDGAK.S	1.29	3	2.024	0.003
1606	449	OCAR_6202 single-stranded DNA-binding protein (SSB) (Helix-destabilizingprote	11.88
1607		AC3_20, 767	R.VVIFNEGLCRVAEQYLK.K	-0.17	3	2.457	0.525
1608	450	OCAR_5878 glutamine synthetase type I	3.2
1609		AC1_20, 422	R.SEM@LGAM#ARMGVK.V	-1	3	2.054	0.001
1610	451	OCAR_6717 5-methyltetrahydropteroyltriglutamate--homocysteine S-methyltransfe	22.64
1611		AC1_10, 321	K.LEPVVAGLGGGR.V	0.52	2	2.284	0.366
1612		AC1_20, 225	R.ALSGHRDEVADQIAASK.A	0.14	2	4.06	0.572
1613		AC1_20, 230	R.ALSGHRDEVADQIAASK.A	1.05	3	3.819	0.559
1614		AC1_20, 606	R.YVRPPVLFGDVSR.P	1.42	3	4.184	0.477
1615		AC1_30, 392	R.YVRPPVLFGDVSRPK.P	0.61	3	4.688	0.539
1616		AC2_15, 318	R.YPNEIGPGVYDIHSPR.V	0.47	3	5.141	0.653
1617		AC2_15, 326	R.YPNEIGPGVYDIHSPR.V	0.66	2	4.045	0.463
1618		AC2_15, 510	K.WFDTNYHYMVPEFTR.G	1.2	2	3.702	0.55
1619		AC2_20, 212	R.ALSGHRDEVADQIAASK.A	1.09	3	4.385	0.489
1620		AC2_25, 331	R.KWDEVRPALVNM#VAAAK.E	0.51	2	2.559	0.444
1621		AC2_30, 364	R.YVRPPVLFGDVSRPK.P	1.14	3	5.228	0.617
1622		AC2_30, 368	R.YVRPPVLFGDVSRPK.P	0.64	2	2.573	0.51
1623		AC3_10, 330	K.LEPVVAGLGGGR.V	0.08	2	3.368	0.515
1624		AC3_10, 498	R.AYAVLAEAVPQIR.I	0.59	2	3.189	0.447
1625		AC3_20, 648	R.RAYAVLAEAVPQIR.I	1.66	2	4.251	0.231
1626		AC3_20, 1527	K.SKEEGFDTLSLLDNLLPVYVEVLKR.L	0.42	3	5.281	0.516
1627		AC3_25, 345	K.TYRYPNEIGPGVYDIHSPR.V	0.63	3	5.93	0.658
1628		AC3_25, 533	K.ALGYQTRPVLVGPVTFLK.L	0.04	2	5.372	0.621
1629		AC3_25, 535	K.ALGYQTRPVLVGPVTFLK.L	-0.54	3	6.411	0.548
1630		AC3_30, 383	R.YVRPPVLFGDVSRPK.P	0.38	2	2.158	0.427
1631		AC3_30, 384	R.YVRPPVLFGDVSRPK.P	0.11	3	5.468	0.617
1632		AC3_35, 669	R.LNDAQIWINPDCGLKTR.K	0.21	3	2.08	0.454
1633		AC4_10, 408	K.SLFATAAELR.A	0.43	2	2.584	0.269
1634		AC4_15, 315	R.YPNEIGPGVYDIHSPR.V	0.6	3	4.738	0.603
1635		AC4_20, 233	R.ALSGHRDEVADQIAASK.A	0.73	2	3.041	0.482
1636		AC4_20, 237	R.ALSGHRDEVADQIAASK.A	0.65	3	3.162	0.49
1637		AC4_20, 632	R.YVRPPVLFGDVSR.P	0.54	2	2.341	0.416
1638		AC4_25, 520	K.ALGYQTRPVLVGPVTFLK.L	0.07	2	4.032	0.527
1639		AC4_25, 521	K.ALGYQTRPVLVGPVTFLK.L	0.72	3	4.335	0.567
1640		AC4_30, 392	R.YVRPPVLFGDVSRPK.P	0.67	3	3.187	0.495
1641	452	OCAR_5105 succinyl-coa:3-ketoacid-coenzyme a transferase subunit a (succinyl	12.88
1642		AC2_20, 1074	R.MTIAEVEHLVPAGELDPDQIHTPGIFVK.R	0.43	3	4.112	0.581
1643		AC3_20, 1105	R.MTIAEVEHLVPAGELDPDQIHTPGIFVK.R	1.61	3	3.911	0.618
1644	453	OCAR_5069 ribosomal protein L36	32.14
1645		AC3_25, 455	-.MQLGLLNGLSQEHC*PMK.V	-0.37	2	1.628	0.698
1646	454	OCAR_4987 conserved hypothetical protein	5.11
1647		AC3_45, 263	-.MQIYTELNLGKTDPGLR.E	0.42	2	1.694	0.7
1648	455	OCAR_6057 conserved hypothetical protein	11.57
1649		AC2_20, 625	K.AQEPSM@EEILASIRRIISDDDAK.P	1.5	2	1.853	0.603
1650	456	OCAR_4713 ferrichrome receptor FcuA	2.72
1651		AC2_15, 179	R.RAEQPPAPTAPVSTM#GSTR.T	1.05	3	2.582	0.38
1652		AC3_20, 273	R.RAEQPPAPTAPVSTMGSTR.T	1.04	2	3.447	0.522
1653		AC3_20, 284	R.RAEQPPAPTAPVSTMGSTR.T	1.16	3	2.58	0.418
1654	457	OCAR_5256 AsmA	1.72
1655		AC3_20, 583	R.SLGGNLRGEGSFLLR.D	1.74	2	1.935	0.609
1656	458	OCAR_7182 histidyl-tRNA synthetase	4.07
1657		AC1_20, 457	K.FVATLRNAGIRAEMYLGNPK.N	1.27	3	2.089	0.536
1658	459	OCAR_6739 putrescine transport ATP-binding protein PotG	8.15
1659		AC3_10, 450	R.DMAM#VFQNYALFPHMSVEHNVAFGLKMR.S	-0.95	3	2.024	0.002
1660	460	OCAR_6462 protein of unknown function DUF87	4.22
1661		AC2_25, 486	-.M@LPPPVPQIASLGRVVSVRGSQAR.I	1.69	3	2.064	0.604
1662	461	gi|47176973|ref|YP_015584.1| hypothetical protein pHCG3_015 [Oligotropha carb	9.95
1663		AC3_15, 511	R.LVPTPDM#RAKLVADYQR.M	-1.9	2	1.624	0.686
1664	462	OCAR_5337 ABC transporter permease protein	7.67
1665		AC3_30, 515	R.AQIRGDVAPPIAGLSADYASLVEEVKR.V	1.86	3	2.063	0.438
1666	463	OCAR_5083 NAD(P) transhydrogenase subunit alpha (Pyridinenucleotide transhydr	21.07
1667		AC1_25, 217	R.RLGAAVTATDVRPATK.E	1.17	3	3.562	0.483
1668		AC1_25, 392	K.KQDIIITTALIPGRPAPK.L	0.45	3	4.207	0.448
1669		AC2_20, 185	R.RPQANELASYK.K	0.33	2	3.552	0.529
1670		AC2_20, 1486	K.QAALTAEHIKKQDIIITTALIPGR.P	0.78	2	2.3	0.325
1671		AC2_25, 378	K.KQDIIITTALIPGRPAPK.L	1.97	3	4.318	0.44
1672		AC2_25, 380	K.KQDIIITTALIPGRPAPK.L	0.48	2	4.462	0.567
1673		AC2_25, 298	K.TM@ADAGVASFAM@ELM#PR.I	0.4	3	2.052	0.648
1674		AC3_25, 211	R.RLGAAVTATDVRPATK.E	0.99	3	4.063	0.509
1675		AC3_25, 395	K.KQDIIITTALIPGRPAPK.L	0.32	3	4.206	0.481
1676		AC3_90, 291	K.TM#ADAGVASFAM@ELMPRITR.A	-1.82	2	1.513	0.005
1677		AC4_20, 201	R.RPQANELASYK.K	0.07	2	2.614	0.473
1678		AC4_25, 398	K.KQDIIITTALIPGRPAPK.L	0.35	3	3.264	0.404
1679	464	OCAR_4858 heavy metal efflux pump CzcA family	5.18
1680		AC2_20, 601	R.RYSIVVRLSEAM#R.A	-1.46	2	1.799	0.618
1681		AC2_20, 584	R.VDAQLPDLRAALPK.G	-0.97	2	1.7	0.545
1682		AC3_35, 818	R.KAILSLPLRVGATGLVPLER.V	-0.13	2	2.432	0.283
1683	465	OCAR_5986 poly-beta-hydroxybutyrate polymerase (Poly(3-hydroxybutyrate) polym	4.01
1684		AC3_40, 1473	K.TFAEVAEYWLADAERAGDM#QMR.L	-0.25	2	1.78	0.539
1685		AC3_40, 1473	K.TFAEVAEYWLADAERAGDMQM#R.L	-0.25	2	1.735	0.552
1686	466	OCAR_6236 chromosome segregation and condensation protein ScpB	5.26
1687		AC2_20, 534	K.GLLEQLRVDYAM@R.G	-1.61	2	1.59	0.609
1688	467	OCAR_5033 nitrate reductase beta subunit	8.1
1689		AC2_20, 712	-.MKIRAQIAM#VLNLDK.C	-0.93	3	2.148	0.567
1690		AC3_10, 311	R.M#C*VSGCPYK.K	-1.03	1	1.689	0.123
1691		AC3_10, 309	R.M#C*VSGCPYK.K	0.07	1	1.062	0.532
1692		AC3_20, 267	K.KSPIWKMAMEWK.V	1.26	2	1.52	0.652
1693	468	OCAR_4514 tRNA-I(6)A37 thiotransferase enzyme MiaB	5.26
1694		AC3_15, 588	R.DGAPAIETEFPIEDKFSALPAPK.P	0.07	2	2.098	0.635
1695	469	OCAR_7374 conserved domain protein	52.86
1696		AC1_20, 858	K.GYGFIQPDDGGNDVFVHISAVER.A	0.67	3	2.907	0.385
1697		AC2_20, 853	K.GYGFIQPDDGGNDVFVHISAVER.A	1.22	3	2.757	0.424
1698		AC3_10, 102	R.AGLGTLR.E	-0.25	2	2.249	0.238
1699		AC3_10, 137	R.AGLGTLR.E	0.11	2	2.422	0.318
1700		AC3_15, 249	K.ISYEIVADRR.S	0.18	2	2.292	0.27
1701		AC4_10, 520	K.GYGFIQPDDGGNDVFVHISAVER.A	1.93	3	3.292	0.379
1702	470	OCAR_6254 conserved hypothetical protein	20.16
1703		AC3_35, 1235	R.DDTFYAC*TACHGFKLVAQQGMNRR.Q	-0.7	2	1.71	0.002
1704	471	OCAR_7490 inner membrane protein OxaA	5.41
1705		AC3_25, 623	R.HGVPETSGYYILHEGPIGVLGDQGLQEFSYK.N	0.01	3	5.113	0.575
1706	472	OCAR_4361 membrane protein putative	14.36
1707		AC1_10, 442	R.LPLLLLGAAIFTLVLM#MLPR.A	0.67	2	3.145	0.171
1708		AC1_15, 418	R.LPLLLLGAAIFTLVLM#MLPR.A	0.35	2	2.749	0.086
1709		AC1_20, 669	R.LPLLLLGAAIFTLVLM#MLPR.A	1.82	2	3.09	0.115
1710		AC1_30, 433	R.LPLLLLGAAIFTLVLM#MLPR.A	0.29	2	2.925	0.065
1711		AC1_35, 677	R.LPLLLLGAAIFTLVLM#MLPR.A	-0.05	2	2.744	0.114
1712		AC1_40, 716	R.LPLLLLGAAIFTLVLM#MLPR.A	0.01	2	2.392	0.135
1713		AC1_45, 427	R.LPLLLLGAAIFTLVLM#MLPR.A	0.12	2	2.767	0.163
1714		AC1_50, 729	R.LPLLLLGAAIFTLVLM#MLPR.A	0.43	2	2.899	0.169
1715		AC1_57, 936	R.LPLLLLGAAIFTLVLM#MLPR.A	-0.02	2	2.937	0.135
1716		AC1_64, 452	R.LPLLLLGAAIFTLVLM#MLPR.A	1.6	2	2.884	0.126
1717		AC1_90, 232	R.LPLLLLGAAIFTLVLM#MLPR.A	0.22	2	2.447	0.09
1718		AC1_700, 247	R.LPLLLLGAAIFTLVLM#MLPR.A	-0.31	2	2.765	0.117
1719		AC1_10, 442	R.LPLLLLGAAIFTLVLMM#LPR.A	0.67	2	2.609	0.471
1720		AC1_15, 418	R.LPLLLLGAAIFTLVLMM#LPR.A	0.35	2	2.512	0.24
1721		AC1_20, 669	R.LPLLLLGAAIFTLVLMM#LPR.A	1.82	2	2.734	0.305
1722		AC1_30, 433	R.LPLLLLGAAIFTLVLMM#LPR.A	0.29	2	2.734	0.221
1723		AC1_35, 677	R.LPLLLLGAAIFTLVLMM#LPR.A	-0.05	2	2.43	0.27
1724		AC1_45, 427	R.LPLLLLGAAIFTLVLMM#LPR.A	0.12	2	2.315	0.26
1725		AC1_50, 729	R.LPLLLLGAAIFTLVLMM#LPR.A	0.43	2	2.41	0.285
1726		AC1_57, 936	R.LPLLLLGAAIFTLVLMM#LPR.A	-0.02	2	2.541	0.28
1727		AC1_64, 452	R.LPLLLLGAAIFTLVLMM#LPR.A	1.6	2	2.52	0.316
1728		AC1_700, 247	R.LPLLLLGAAIFTLVLMM#LPR.A	-0.31	2	2.441	0.263
1729		AC2_10, 449	R.LPLLLLGAAIFTLVLM#MLPR.A	0.47	2	2.266	0.027
1730		AC2_15, 421	R.LPLLLLGAAIFTLVLM#MLPR.A	0.2	2	3.182	0.198
1731		AC2_20, 661	R.LPLLLLGAAIFTLVLM#MLPR.A	0.39	2	2.641	0.133
1732		AC2_30, 413	R.LPLLLLGAAIFTLVLM#MLPR.A	1.2	2	3.279	0.163
1733		AC2_35, 659	R.LPLLLLGAAIFTLVLM#MLPR.A	0.3	2	2.958	0.141
1734		AC2_40, 688	R.LPLLLLGAAIFTLVLM#MLPR.A	0.16	2	2.769	0.131
1735		AC2_45, 410	R.LPLLLLGAAIFTLVLM#MLPR.A	0.24	2	2.721	0.106
1736		AC2_50, 709	R.LPLLLLGAAIFTLVLM#MLPR.A	0.98	2	3.077	0.062
1737		AC2_57, 916	R.LPLLLLGAAIFTLVLM#MLPR.A	-0.1	2	2.589	0.089
1738		AC2_64, 440	R.LPLLLLGAAIFTLVLM#MLPR.A	0.3	2	3.016	0.097
1739		AC2_90, 229	R.LPLLLLGAAIFTLVLM#MLPR.A	0.29	2	3.21	0.077
1740		AC2_700, 242	R.LPLLLLGAAIFTLVLM#MLPR.A	1.08	2	2.656	0.099
1741		AC2_15, 421	R.LPLLLLGAAIFTLVLMM#LPR.A	0.2	2	2.553	0.384
1742		AC2_20, 661	R.LPLLLLGAAIFTLVLMM#LPR.A	0.39	2	2.29	0.258
1743		AC2_30, 413	R.LPLLLLGAAIFTLVLMM#LPR.A	1.2	2	2.744	0.199
1744		AC2_35, 659	R.LPLLLLGAAIFTLVLMM#LPR.A	0.3	2	2.541	0.326
1745		AC2_40, 688	R.LPLLLLGAAIFTLVLMM#LPR.A	0.16	2	2.405	0.228
1746		AC2_45, 410	R.LPLLLLGAAIFTLVLMM#LPR.A	0.24	2	2.432	0.256
1747		AC2_50, 709	R.LPLLLLGAAIFTLVLMM#LPR.A	0.98	2	2.887	0.269
1748		AC2_57, 916	R.LPLLLLGAAIFTLVLMM#LPR.A	-0.1	2	2.358	0.264
1749		AC2_64, 440	R.LPLLLLGAAIFTLVLMM#LPR.A	0.3	2	2.724	0.358
1750		AC2_90, 229	R.LPLLLLGAAIFTLVLMM#LPR.A	0.29	2	2.961	0.301
1751		AC2_30, 524	R.HLMTALCGLGGIAAAAALARRIAGPR.A	1.09	3	2.351	0.655
1752		AC3_35, 1370	R.GLFQFAEFHYHITTWLHGQSYEM@ANAPR.L	-0.23	3	2.106	0.466
1753		AC4_10, 425	R.LPLLLLGAAIFTLVLM#MLPR.A	1.09	2	3.528	0.14
1754		AC4_10, 436	R.LPLLLLGAAIFTLVLM#M#LPR.A	-1.19	2	1.837	0.003
1755		AC4_30, 435	R.LPLLLLGAAIFTLVLM#MLPR.A	0.85	2	2.894	0.132
1756		AC4_45, 423	R.LPLLLLGAAIFTLVLMM#LPR.A	-0.19	2	2.201	0.006
1757		AC4_57, 950	R.LPLLLLGAAIFTLVLM#MLPR.A	-0.24	2	2.301	0.045
1758		AC4_64, 449	R.LPLLLLGAAIFTLVLM#MLPR.A	0.12	2	2.881	0.141
1759		AC4_90, 241	R.LPLLLLGAAIFTLVLM#MLPR.A	-0.49	2	2.812	0.083
1760		AC4_700, 247	R.LPLLLLGAAIFTLVLM#MLPR.A	0.95	2	2.431	0.133
1761		AC4_10, 425	R.LPLLLLGAAIFTLVLMM#LPR.A	1.09	2	3.034	0.273
1762		AC4_30, 435	R.LPLLLLGAAIFTLVLMM#LPR.A	0.85	2	2.512	0.324
1763		AC4_64, 449	R.LPLLLLGAAIFTLVLMM#LPR.A	0.12	2	2.476	0.433
1764		AC4_90, 241	R.LPLLLLGAAIFTLVLMM#LPR.A	-0.49	2	2.578	0.215
1765	473	OCAR_7299 conserved hypothetical protein	7.04
1766		AC4_10, 241	R.KPHTKPTCEAGIK.D	1.33	2	1.615	0.525
1767	474	OCAR_5645 hypothetical protein	38.1
1768		AC2_20, 570	R.LLLACRSSPAANSR.M	1.08	3	2.351	0.464
1769	475	OCAR_5661 ribosomal protein L2	10.79
1770		AC4_15, 641	R.MVHGRC*M#ATIGAVSNHDHM#NTSIGKAGR.T	1.06	3	2.086	0.549
1771		AC4_15, 641	R.M#VHGRC*MATIGAVSNHDHM#NTSIGKAGR.T	1.06	3	2.015	0.587
1772	476	OCAR_4138 beta-lactamase domain protein	18.3
1773		AC2_20, 508	R.DHLKVPITGPHIADK.F	-0.76	2	1.771	0.578
1774		AC3_45, 475	K.AGASIIPVTPFQQNC*TLLWCETTK.K	-1.01	3	2.099	0.497
1775	477	OCAR_4628 ErfK/YbiS/YcfS/YnhG	15.76
1776		AC1_10, 310	R.ALRYGIGVGR.E	-0.9	2	2.108	0.435
1777		AC2_20, 900	R.LVNADVIDLYERIPVGTK.V	-0.34	2	1.611	0.623
1778	478	OCAR_6359 inner-membrane translocator	7.45
1779		AC3_20, 1069	R.QGIYFAMITLALAQLM#YFIYLR.S	1.24	2	1.571	0.538
1780	479	OCAR_6688 ExbB	5.52
1781		AC3_20, 1316	K.TVLSSFLAM#AVHELR.M	0.63	2	2.92	0.53
1782		AC3_20, 1469	K.TVLSSFLAMAVHELR.M	0.39	2	3.948	0.574
1783		AC4_20, 1448	K.TVLSSFLAMAVHELR.M	0.87	2	2.932	0.549
1784	480	OCAR_5975 FeS assembly protein SufD	10.02
1785		AC1_15, 426	R.LM@EDARDAANITTAAFTLGAR.V	-0.12	3	2.74	0.299
1786		AC2_15, 257	R.AVAPLAPVPGDAALALAAK.A	0.39	3	2.074	0.002
1787	481	OCAR_6864 hypothetical protein	18.75
1788		AC1_57, 1856	R.GGGSFGGSVM@RGGGM#RNSFAATNPGVM#R.N	1.2	2	1.549	0.001
1789	482	OCAR_7225 ATP phosphoribosyltransferase (ATP-PRTase) (ATP-PRT)	4
1790		AC2_15, 282	-.M#TTPFVLAVPSK.G	-0.07	1	1.543	0.02
1791	483	OCAR_5923 lipoprotein-releasing system ATP-binding protein LolD	10.48
1792		AC3_15, 601	R.ATQVAM@LIATHNMELANM#MDRR.V	-1.51	2	1.688	0.001
1793		AC3_20, 1688	R.ATQVAM#LIATHNMELANM@M#DR.R	0.42	2	1.604	0.001
1794		AC3_35, 1361	R.ATQVAM#LIATHNMELANM@M#DR.R	-0.76	2	1.991	0.005
1795		AC3_35, 1361	R.ATQVAM#LIATHNMELANM#M@DR.R	-0.76	2	1.982	0.013
1796	484	OCAR_5560 hypothetical protein	12.3
1797		AC2_35, 1186	R.VPTAGNALGAAGAEKPARVGK.G	0.14	2	1.948	0.518
1798		AC3_15, 703	R.VPTAGNALGAAGAEKPARVGK.G	1.06	2	1.943	0.569
1799	485	OCAR_5435 phosphoribosylaminoimidazole-succinocarboxamide synthase	3.4
1800		AC2_35, 436	K.HQIIEGK.G	0.6	1	1.016	0.007
1801	486	OCAR_6495 ribose 5-phosphate isomerase A	18.64
1802		AC1_15, 171	K.GGGGALLREK.I	0.23	2	1.55	0.004
1803		AC2_20, 1465	R.LAALLSAIPGVVEHGLFIGLAK.T	0.92	2	4.697	0.628
1804		AC2_20, 1474	R.LAALLSAIPGVVEHGLFIGLAK.T	1.24	3	2.793	0.492
1805		AC3_20, 1487	R.LAALLSAIPGVVEHGLFIGLAK.T	1.96	2	4.335	0.582
1806		AC3_20, 1489	R.LAALLSAIPGVVEHGLFIGLAK.T	1.27	3	4.013	0.407
1807		AC3_10, 207	-.MSKEELK.R	-0.07	1	1.652	0.236
1808		AC4_20, 1466	R.LAALLSAIPGVVEHGLFIGLAK.T	1.64	3	3.351	0.561
1809	487	OCAR_7391 binding-protein-dependent transport systems inner membrane componen	4.61
1810		AC3_40, 543	R.GAPGATMDAVNSKYR.G	0.34	2	1.529	0.6
1811	488	OCAR_5716 peroxiredoxin-6	39.03
1812		AC1_10, 310	R.AIDSLQLTAK.H	1.11	2	3.431	0.386
1813		AC1_10, 360	K.LIGLSVDPVSQHK.L	0.43	2	2.41	0.462
1814		AC1_10, 466	K.HSVSTPSDWQQGEDVFLGGSVSDEDAK.K	0.83	3	2.842	0.433
1815		AC1_15, 266	R.NVFVIGPDKK.I	0.06	2	3.71	0.448
1816		AC1_15, 334	K.LIGLSVDPVSQHK.L	0.45	2	3.91	0.584
1817		AC1_15, 336	K.LIGLSVDPVSQHK.L	1	3	2.857	0.55
1818		AC1_15, 415	K.HSVSTPSDWQQGEDVFLGGSVSDEDAKK.L	0.99	3	6.22	0.567
1819		AC2_10, 247	K.LYNM#LPADTQGTSEGR.T	1.45	2	3.315	0.578
1820		AC2_10, 345	K.LVLVYPM#STGR.N	0.07	2	2.035	0.491
1821		AC2_10, 489	K.DFTPVC*TTELGALAR.L	0.29	2	2.22	0.486
1822		AC2_15, 269	R.NVFVIGPDKK.I	0.58	2	3.072	0.424
1823		AC2_15, 337	K.LIGLSVDPVSQHK.L	0.64	2	3.826	0.594
1824		AC2_15, 343	K.LIGLSVDPVSQHK.L	1.08	3	2.852	0.497
1825		AC3_10, 238	K.LYNM#LPADTQGTSEGR.T	1.11	2	4.287	0.596
1826		AC3_10, 307	R.AIDSLQLTAK.H	-0.3	2	3.246	0.53
1827		AC3_10, 309	R.AIDSLQLTAK.H	0.89	1	2.249	0.441
1828		AC3_10, 311	R.AIDSLQLTAK.H	-0.21	1	1.741	0.03
1829		AC3_10, 341	K.LYNMLPADTQGTSEGR.T	1.54	2	2.728	0.42
1830		AC3_10, 493	K.DFTPVC*TTELGALAR.L	-0.24	2	2.841	0.449
1831		AC3_15, 275	R.NVFVIGPDKK.I	0.02	2	3.293	0.454
1832		AC3_15, 343	K.LIGLSVDPVSQHK.L	0.9	2	3.482	0.586
1833		AC3_15, 348	K.LIGLSVDPVSQHK.L	0.44	3	3.101	0.535
1834		AC3_15, 435	K.HSVSTPSDWQQGEDVFLGGSVSDEDAKK.L	1.17	3	5.257	0.536
1835		AC4_10, 248	K.LYNM#LPADTQGTSEGR.T	1.55	2	3.224	0.373
1836		AC4_10, 301	R.AIDSLQLTAK.H	-0.22	2	3.425	0.482
1837		AC4_10, 451	K.DFTPVC*TTELGALAR.L	0.15	2	2.181	0.498
1838		AC4_15, 273	R.NVFVIGPDKK.I	0.12	2	3.202	0.251
1839		AC4_15, 330	K.LIGLSVDPVSQHK.L	0	2	3.289	0.647
1840		AC4_15, 333	K.LIGLSVDPVSQHK.L	0.68	3	3.258	0.529
1841	489	gi|47176982|ref|YP_015593.1| periplasmic protein [Oligotropha carboxidovorans	7.08
1842		AC1_20, 457	R.AGDVQQM#TLIAPDGKIVADHK.E	-0.68	3	2.011	0.538
1843	490	OCAR_5998 translation elongation factor P	7.45
1844		AC2_20, 233	R.SAVPPHIGVGTR.I	-0.3	2	1.854	0.532
1845	491	OCAR_6306 polyphosphate kinase	1.21
1846		AC3_10, 314	K.AM#NALIR.M	0	1	1.831	0.026
1847	492	OCAR_5461 Leu/Ile/Val-binding protein (LIV-BP)	5.42
1848		AC3_20, 531	K.LFESYNKGDKDFNSIVSR.L	0.26	3	4.221	0.526
1849		AC3_20, 537	K.LFESYNKGDKDFNSIVSR.L	0.63	2	4.713	0.646
1850	493	OCAR_4193 conjugal transfer protein TraG	2.87
1851		AC2_25, 298	K.NVATYGSARWAEKAEVK.A	-1.73	3	2.213	0.63
1852	494	OCAR_6086 metallophosphoesterase	6.94
1853		AC3_10, 651	R.ADLLSDVILRIEDDR.A	-1.58	3	3.089	0.215
1854	495	OCAR_5918 BNR/Asp-box repeat domain protein	4.18
1855		AC2_20, 548	R.GIVLATAKGTYVAWK.E	-0.55	2	1.707	0.582
1856	496	OCAR_4909 peptidyl-dipeptidase dcp (Dipeptidyl carboxypeptidase)	5.85
1857		AC1_35, 1053	R.IRPEHFLPAFAEAFAAHDAEIAAIK.A	1.41	3	5.555	0.499
1858		AC1_10, 301	R.LHDDIYSSGGSR.D	-1.19	2	1.615	0.543
1859		AC2_35, 1043	R.IRPEHFLPAFAEAFAAHDAEIAAIK.A	0.95	3	7.26	0.608
1860		AC3_35, 1045	R.IRPEHFLPAFAEAFAAHDAEIAAIK.A	1.65	3	6.189	0.527
1861		AC4_15, 301	R.LHDDIYSSGGSR.D	-0.48	2	1.547	0.49
1862	497	OCAR_5515 phage integrase	6.68
1863		AC2_10, 403	K.TEESSGEEIVIDLR.A	1.17	2	1.974	0.59
1864		AC3_00, 312	K.TEESSGEEIVIDLR.A	0.34	2	2.013	0.59
1865		AC3_15, 145	R.ACIPKNLEK.P	0.69	2	1.65	0.537
1866		AC4_10, 380	K.TEESSGEEIVIDLR.A	0.37	2	1.718	0.68
1867	498	OCAR_7053 formamidase (Formamide amidohydrolase)	4.66
1868		AC2_35, 783	R.FPGLIHPGLIGC*LPDHK.L	0.88	3	3.781	0.587
1869		AC3_35, 791	R.FPGLIHPGLIGC*LPDHK.L	1.28	3	3.096	0.465
1870	499	OCAR_6324 4-hydroxythreonine-4-phosphate dehydrogenase	7.44
1871		AC3_64, 668	R.LPSPRLAIAGLNPHAGEGGTLGK.E	-1.59	2	2.035	0.402
1872	500	OCAR_5919 thiol-disulfide isomerase and thioredoxins	16.77
1873		AC2_20, 384	R.PTLVHFWGVTCGPCKVELPELGKFAK.A	1.28	3	2.736	0.373
1874	501	OCAR_4754 response regulator receiver protein	10.4
1875		AC4_10, 216	K.ILIVDDEESMR.L	-0.37	2	1.651	0.001
1876	502	OCAR_6578 conserved hypothetical protein	4.68
1877		AC3_10, 207	K.ASTKTASAK.K	-0.1	1	1.762	0.198
1878	503	OCAR_5486 hypothetical protein	30.51
1879		AC2_57, 1564 - 1566	K.LLEFLDKGYSQGQLAK.V	-0.52	2	2.095	0.431
1880	504	OCAR_6498 molybdenum cofactor biosynthesis protein A	14.29
1881		AC2_35, 638	R.YVSVAETGGKLGFITPLTHNFC*ESC*NR.V	-1.28	3	2.632	0.012
1882		AC2_30, 420	R.CDLRC*FYCM#SEDMTFLPR.T	0.36	3	2.122	0.633
1883		AC2_30, 424	R.CDLRC*FYCM#SEDMTFLPR.T	0.84	2	1.888	0.684
1884		AC2_30, 424	R.C*DLRCFYCM#SEDMTFLPR.T	0.84	2	1.851	0.689
1885		AC3_35, 646	R.YVSVAETGGKLGFITPLTHNFC*ESC*NR.V	-0.09	3	2.997	0.101
1886		AC3_40, 1003	K.LGFITPLTHNFCESC*NRVR.I	-1.02	3	2.155	0.648
1887	505	OCAR_6278 conserved hypothetical protein	8.75
1888		AC4_90, 391	-.MLRTAATISFATLIAASLFALPPAR.A	1.19	2	1.507	0.003
1889	506	OCAR_6227 peptidase M23B	5.2
1890		AC1_15, 503	R.PEGGTKIIVGTSDTMEILARR.Y	-1.08	2	1.745	0.627
1891		AC2_25, 176	K.IIVGTSDTM#EILAR.R	-1.31	3	2.052	0.65
1892		AC4_15, 485	R.PEGGTKIIVGTSDTMEILARR.Y	0.21	2	2.048	0.528
1893	507	OCAR_7427 membrane protein putative	6.21
1894		AC1_15, 426	R.SETLM@SSHSKTAGAEVAM@LPK.T	0.91	3	3.841	0.233
1895		AC2_15, 430	R.SETLM@SSHSKTAGAEVAM@LPK.T	0.92	3	3.676	0.235
1896		AC3_35, 1813	R.DVTPQKIVFDWISGVRMDR.L	1.99	2	1.593	0.001
1897		AC4_15, 409	R.SETLM@SSHSKTAGAEVAM@LPK.T	0.71	3	3.037	0.266
1898	508	OCAR_4563 aconitate hydratase 1	6.95
1899		AC2_40, 1362	K.ATIGNMAPEYGATC*GFFPADK.A	1.01	2	1.529	0
1900		AC2_35, 867	R.LPYSM@KVLLENM@LRNEDGR.S	-0.14	2	1.759	0.683
1901		AC3_35, 877	R.LPYSM@KVLLENM@LRNEDGR.S	-0.35	2	1.818	0.57
1902		AC3_35, 879	R.GNHEVMMRGTFANIRIK.N	-0.49	2	2.076	0.681
1903	509	OCAR_4052 RND superfamily transporter	1.39
1904		AC3_15, 145	R.DRLIAGEDK.Y	-0.28	2	1.748	0.531
1905	510	OCAR_4527 DNA replication and repair protein RecF	9.16
1906		AC1_25, 665	R.AALFDELATLGGQVWM#TGADPAAFAEAGSRAER.F	-1.23	3	2.858	0.104
1907	511	OCAR_5228 cell division protein FtsW	5.74
1908		AC2_20, 857	K.GARRWITILGVNIQASEAAK.P	-1.96	3	2.688	0.404
1909	512	OCAR_7139 phospholipid/glycerol acyltransferase	0
1910	513	OCAR_6290 acriflavin resistance protein	2.25
1911		AC2_30, 424	R.PYTFVVLALLLM@IVGPLAALR.T	1.41	2	1.821	0.705
1912	514	OCAR_6231 seryl-tRNA synthetase	3.64
1913		AC2_10, 285	R.ADALMAEVGELKTK.L	0.6	2	2.357	0.059
1914		AC4_10, 277	R.ADALMAEVGELKTK.L	0.71	2	2.802	0.356
1915	515	OCAR_4306 inorganic diphosphatase	10.23
1916		AC3_15, 520	K.TAGTLVVDRFLHTAMR.Y	-0.65	2	1.952	0.572
1917	516	OCAR_5762 DNA topoisomerase 1 (DNA topoisomerase I) (Omega-protein) (Relaxing	2.19
1918		AC1_20, 838	R.YGAYVTIDGINATIPDDK.E	-0.47	3	2.027	0.558
1919	517	OCAR_4305 acetyltransferase	20.12
1920		AC2_15, 231	R.RGAQWWNGAIRK.G	0.64	2	1.605	0.66
1921		AC3_15, 245	R.RGAQWWNGAIRK.G	0.15	2	1.752	0.599
1922		AC4_25, 520	R.ISVLSFGDRIAGYANYGR.N	0.2	2	1.906	0.527
1923	518	OCAR_5736 conserved hypothetical protein	7.52
1924		AC3_20, 940	R.LAAHGDAASADRAM@TPSLQALR.R	-1.73	2	1.52	0.619
1925	519	OCAR_7504 conserved hypothetical protein	9.52
1926		AC3_10, 309	-.MADFLGM#MK.Q	1.03	1	1.073	0.528
1927	520	OCAR_7132 protein of unknown function	13.84
1928		AC3_20, 735	R.GGPHVGM#VVGSVNNLGC*VFR.S	-0.12	3	3.521	0.347
1929	521	OCAR_7207 phosphoribosylamine--glycine ligase	4.04
1930		AC1_15, 208	K.GAPIVVKADGLAAGK.G	0.63	2	1.623	0.51
1931		AC2_15, 206	K.GAPIVVKADGLAAGK.G	0.41	2	1.927	0.504
1932	522	OCAR_4319 diguanylate cyclase	4.42
1933		AC2_10, 546	R.FDDVRKELAEQR.F	-0.19	1	1.706	0.275
1934	523	OCAR_5895 tartrate dehydrogenase	8.29
1935		AC2_35, 2675	R.LMPGVPSPLVGR.K	-0.93	1	1.06	0.001
1936		AC2_50, 339	R.ILKYAFELARK.R	-0.61	2	1.641	0.001
1937		AC2_35, 314	R.PVRLM#PGVPSPLVGR.K	0.46	2	1.594	0.552
1938	524	OCAR_5212 conserved hypothetical protein	2.13
1939		AC2_10, 193	R.VKANVTDVR.L	0.67	2	1.697	0.552
1940	525	OCAR_5944 lipid-A-disaccharide synthase	5.33
1941		AC3_45, 484	R.EAAAQWPVAPRIVTGEAEK.R	-1.43	2	1.55	0.531
1942	526	OCAR_5832 RDD	11.28
1943		AC1_20, 669	R.AYEAETQSNLALYSGVLTKR.F	-0.98	2	2.057	0.428
1944		AC2_35, 658	R.AYEAETQSNLALYSGVLTKR.F	-1.98	3	3.081	0.031
1945		AC2_30, 413	R.AYEAETQSNLALYSGVLTKR.F	-1.61	2	2.465	0.326
1946		AC4_10, 425	R.AYEAETQSNLALYSGVLTKR.F	-1.71	2	2.176	0.523
1947	527	OCAR_5463 high-affinity branched-chain amino acid transport ATP-binding prote	22.54
1948		AC3_00, 709	R.GEIVALIGANGAGKSTLMM#TIFGR.P	0.16	2	2.497	0.02
1949		AC3_00, 709	R.GEIVALIGANGAGKSTLM#MTIFGR.P	0.16	2	2.449	0.312
1950		AC4_10, 340	R.M#SVAENLQM#GADAAHVSESEHAADLER.V	0.45	3	2.821	0.346
1951	528	gi|47176983|ref|YP_015594.1| hypothetical protein pHCG3_025 [Oligotropha carb	24.46
1952		AC3_25, 633	R.SEHLNRTVGLQVQECGAMNATLQCGAVWSTTR.T	0.86	3	2.86	0.37
1953	529	OCAR_6652 transcriptional regulator TetR family	4.29
1954		AC3_20, 199	K.RMSSDSRR.R	1.89	2	2.079	0.026
1955	530	OCAR_5972 cysteine desulfurase (Nitrogenase metalloclustersbiosynthesis prote	5.09
1956		AC3_30, 416	R.QM#AKTRVYLDWNATAPM@R.P	-0.56	3	2.178	0.628
1957	531	OCAR_6936 ribonuclease HII (RNase HII)	3.47
1958		AC1_15, 142	R.RERALMK.Q	0.57	2	2.232	0.339
1959	532	OCAR_4889 putative ABC transporter periplasmic substrate-binding protein	10.71
1960		AC1_35, 1053	R.ILEGDYADVLLMPVPALDNLAIVRK.I	-1.67	3	2.238	0.618
1961	533	OCAR_4287 succinate dehydrogenase flavoprotein subunit	6.13
1962		AC2_30, 453	K.DHMFLHLDHLDPAVLHDR.L	0.68	3	3.359	0.482
1963		AC3_35, 302	R.TGHAMLHTMYGQAVR.H	0.57	2	2.849	0.507
1964	534	OCAR_5801 transposase B	32.89
1965		AC3_35, 559	-.MLCIIDEFSRESLAIR.V	0.52	2	2.536	0.339
1966		AC3_40, 917	R.DWIVAVGAKTAYIEPGSPWENGYC*ESFNGK.L	-1.9	3	2.044	0.635
1967	535	OCAR_4180 transcriptional regulator LysR family	5.32
1968		AC3_15, 213	R.M#QLDAAFLTGER.N	-0.31	2	1.534	0.56
1969	536	OCAR_4484 ubiquinone/menaquinone biosynthesis methlytransferase UbiE	9.84
1970		AC3_35, 877	R.GDASFRMLDVAGGTGDISFRAAK.V	-0.33	2	1.697	0.611
1971	537	OCAR_5042 hemin import ATP-binding protein HmuV	3.07
1972		AC1_10, 404	-.M#SLLEAR.D	0.32	2	2.749	0.371
1973		AC2_15, 381	-.M#SLLEAR.D	0.58	2	2.826	0.017
1974		AC2_20, 553	-.M#SLLEAR.D	0.3	2	2.732	0.004
1975		AC2_10, 397	-.M#SLLEAR.D	0.58	2	2.541	0.311
1976		AC2_10, 433	-.M#SLLEAR.D	0.34	2	2.649	0.252
1977		AC2_30, 390	-.M#SLLEAR.D	0.53	2	2.486	0.393
1978		AC3_10, 389	-.M#SLLEAR.D	0.47	2	2.654	0.285
1979		AC3_10, 425	-.M#SLLEAR.D	0.59	2	2.42	0.289
1980		AC3_15, 393	-.M#SLLEAR.D	0.37	2	2.671	0.249
1981		AC3_20, 579	-.M#SLLEAR.D	0.55	2	2.444	0.262
1982		AC4_10, 384	-.M#SLLEAR.D	0.35	2	2.822	0.026
1983	538	OCAR_6066 nitrogen regulation protein NtrY	5.53
1984		AC1_15, 168	R.PKDSDVK.T	0.84	1	1.203	0.003
1985		AC1_30, 212	R.QVDDIRRM@VDEFSK.F	-0.6	3	2.278	0.581
1986		AC1_35, 182	R.QVDDIRRM@VDEFSK.F	-0.39	3	2.272	0.477
1987		AC1_30, 293	R.M@PKPVFEGEDVADTVR.Q	-0.41	2	1.704	0.696
1988		AC2_30, 177	R.QVDDIRRM@VDEFSK.F	-0.33	3	2.621	0.628
1989		AC2_30, 212	R.QVDDIRRM@VDEFSK.F	-0.04	3	2.027	0.498
1990		AC2_35, 167	R.QVDDIRRM@VDEFSK.F	0	3	2.111	0.65
1991		AC3_30, 203	R.QVDDIRRM@VDEFSK.F	-0.02	3	2.874	0.562
1992		AC3_30, 287	R.M@PKPVFEGEDVADTVR.Q	0.39	2	1.991	0.674
1993		AC3_35, 181	R.QVDDIRRM@VDEFSK.F	-0.92	3	2.175	0.672
1994	539	OCAR_4664 DNA-damage-inducible protein F	7.19
1995		AC1_25, 601	R.EYM@WLAALAPVCGVMAYAFDGIYIGATWAR.D	-1.49	3	2.949	0.242
1996	540	OCAR_7286 NAD	4.52
1997		AC2_15, 270	R.EVPKPAAGEILVK.V	-0.29	2	1.687	0.604
1998	541	OCAR_7344 sulfate/thiosulfate import ATP-binding protein CysA (Sulfate-transpo	8.62
1999		AC2_25, 298	R.RHDVAIGPAGSGVLEGDVK.H	1.24	3	5.561	0.576
[truncated: 1,847 more rows]
