# Supplementary material for: Proteome and Membrane Fatty Acid Analyses on Oligotropha carboxidovorans OM5 Grown under Chemolithoautotrophic and Heterotrophic Conditions
Source: PLoS One. 2011 Feb 28;6(2):e17111. doi: 10.1371/journal.pone.0017111 (PMC3046131; doi:10.1371/journal.pone.0017111)
Supplement: Table S10 — Peptide identifications from minimal medium with syngas (unprocessed mass spectrometry data). (XLS) [file pone.0017111.s011.xls]

## Sheet: Sheet1
		Table S9. Peptide Identifications from Minimal Medium with Syngas
1		Protein Description	Coverage
2		file	sequence	deltamass	charge	xcorr	deltacn
3	1	OCAR_7369 signal transduction histidine kinase	4.76
4		SYN3_20, 720	R.IYEQESVIDR.T	-1.65	3	2.249	0.001
5		SYN3_20, 736	R.RLTAVIDELNHR.V	0	2	1.803	0
6	2	OCAR_4522 conserved hypothetical protein	17.43
7		SYN2_30, 330	K.SFFIRRDAIVLPDLEYR.F	1.37	2	2.584	0.025
8	3	OCAR_4692 FoF1 ATP synthase subunit I	20
9		SYN4_10, 231	R.TAGVANKPTDR.M	0.36	2	2.198	0.043
10	4	OCAR_5136 peptide methionine sulfoxide reductase MsrA/msrB	5.08
11		SYN2_15, 176	R.DKPVLVRDAK.A	0.09	2	2.339	0.049
12	5	OCAR_5042 hemin import ATP-binding protein HmuV	3.07
13		SYN1_10, 441	-.M#SLLEAR.D	0.48	2	2.597	0.355
14		SYN2_10, 408	-.M#SLLEAR.D	0.49	2	2.569	0.297
15		SYN3_10, 436	-.M#SLLEAR.D	0.55	2	2.376	0.189
16		SYN4_10, 418	-.M#SLLEAR.D	1.15	2	2.516	0.3
17	6	OCAR_6066 nitrogen regulation protein NtrY	2.06
18		SYN1_30, 184	R.QVDDIRRM@VDEFSK.F	-0.26	3	2.448	0.532
19		SYN1_35, 168	R.QVDDIRRM@VDEFSK.F	-0.34	3	2.12	0.608
20		SYN2_30, 178	R.QVDDIRRM@VDEFSK.F	-0.12	3	2.296	0.537
21		SYN3_35, 167	R.QVDDIRRM@VDEFSK.F	-0.62	3	2.642	0.597
22		SYN3_30, 173	R.QVDDIRRM@VDEFSK.F	-0.68	3	2.5	0.524
23		SYN4_30, 170	R.QVDDIRRM@VDEFSK.F	-0.51	3	2.774	0.509
24	7	OCAR_6697 aldo/keto reductase	4.6
25		SYN4_20, 1394	K.QIVAEVARIAKAR.G	0.58	2	2.129	0.012
26	8	OCAR_7628 conserved hypothetical protein	24.19
27		SYN3_10, 533	K.LLDMPDRLARLDR.A	-0.79	2	2.393	0.169
28	9	OCAR_6964 coproporphyrinogen III oxidase aerobic	12.2
29		SYN1_30, 425	R.NPNVPAVHM@NTRFVVTTKR.W	-1.21	2	1.509	0.479
30		SYN2_15, 318	-.M#DAPLLENRKTTAR.A	0.65	3	2.666	0.268
31	10	OCAR_7344 sulfate/thiosulfate import ATP-binding protein CysA (Sulfate-transp	2.59
32		SYN4_10, 238	R.QRIALAR.A	-0.12	1	1.595	0.163
33	11	OCAR_6520 succinyl-CoA synthetase beta chain (SCS-alpha)(Vegetative protein 6	4.27
34		SYN1_35, 168	K.SIDEVKQFVDQM@LGK.T	0.63	3	2.129	0.572
35		SYN2_30, 178	K.SIDEVKQFVDQM@LGK.T	0.85	3	2.161	0.599
36		SYN3_30, 173	K.SIDEVKQFVDQM@LGK.T	0.29	3	2.309	0.526
37	12	OCAR_5651 protein of unknown function	6.15
38		SYN3_20, 549	R.SYRVDTVTGIAALNPAFPVLLK.P	-0.4	3	2.583	0.399
39	13	OCAR_5614 two-component response regulator	8.84
40		SYN2_20, 518	K.LRFLVC*DDNAHM@RR.I	-0.64	2	2.098	0.015
41	14	OCAR_7559 conjugal transfer protein TrbI	16.37
42		SYN3_20, 229	R.QLNVAPTLTIR.P	-1.67	2	2.219	0.018
43		SYN4_40, 1096	R.TTSM@DRVMPPASPYVLQAGAVISAALITGIR.S	-1.47	3	3	0.167
44	15	OCAR_5197 hypothetical protein	64.15
45		SYN2_57, 1834	R.LASVATTLAISSGFCC*VVAGTVAM@DYAGC*SVSH.	-1.35	3	2.082	0.003
46	16	OCAR_4200 cobyrinic Acid a c-diamide synthase	6.91
47		SYN2_10, 776	R.LVCELDEAATAAR.E	-0.4	2	2.062	0.003
48	17	OCAR_5203 para-aminobenzoate synthase (p-aminobenzoic acidsynthase) (paba syn	5.01
49		SYN4_35, 1270 - 1271	R.TIVAQEGHFTIGAGGGVVAASTPEAEYAEM@LLK.A	-1.45	3	2.845	0.214
50	18	OCAR_4573 malate dehydrogenase	9.32
51		SYN1_10, 461	R.IDEIVNRTRNGGAEIVNLLK.T	1.62	2	2.289	0.171
52	19	OCAR_5278 ketol-acid reductoisomerase	8.55
53		SYN1_20, 1215	K.WADVVM@M#LTPDELQADIYRDHLHDNM#K.K	-0.74	3	3.26	0.164
54	20	OCAR_6251 pyruvate dehydrogenase complex dihydrolipoamide acetyltransferase	8.97
55		SYN2_20, 234	R.HKVSDVSVAVSIPTGLITPIIR.S	1.57	3	2.968	0.224
56		SYN3_20, 435	K.SVSTISNEM@KDLAAR.A	1.02	2	2.365	0.152
57	21	OCAR_7449 asparagine synthase family	5.18
58		SYN1_45, 438	K.GVVPDNLRNRQNDTFVFNSFQM@AYIDATK.E	0.95	3	2.935	0.19
59	22	OCAR_4412 chaperone protein DnaK	2.35
60		SYN3_15, 470	R.VFQGEREMAADNK.A	-0.78	2	2.313	0.074
61	23	OCAR_5043 HmuU protein	7.19
62		SYN2_50, 1334	K.AHDVAATVPVVLIGLGPLILLR.W	1.14	2	1.513	0.001
63	24	OCAR_4091 protein of unknown function	21.85
64		SYN2_20, 1010	R.AIYGQATAEEAHSLLEEGVEVMPLPLLPGERN.	-1.53	3	3.016	0.183
65	25	OCAR_6660 D-lactate dehydrogenase	1.62
66		SYN2_15, 454	K.SGLNIMMSMKTAGK.P	0.41	2	1.719	0.001
67	26	gi|47176970|ref|YP_015581.1| methyl-transferase [Oligotropha carboxidovorans]	17.16
68		SYN2_20, 1279	R.LSC*VASSNIDSVLDLGC*GTGR.V	0.74	2	2.807	0.125
69	27	OCAR_7575 protein of unknown function	9.39
70		SYN4_35, 521	K.TNELISM@LSSQVDPVDTR.E	1.51	3	2.374	0.001
71	28	OCAR_6150 multiple sugar-binding transport ATP-binding protein MsmK	5.08
72		SYN4_20, 468	R.VEAALTFVGLTSQIDRR.P	0.45	2	2.119	0.383
73	29	OCAR_6176 conserved hypothetical protein	3.16
74		SYN4_20, 190	R.SIEAGGMLDPR.T	1.46	2	2.368	0.134
75	30	OCAR_5784 transcriptional regulator LysR family	5.21
76		SYN3_20, 423	R.PRAGIIHAVFPSRR.G	0.14	2	1.662	0.002
77	31	gi|47176986|ref|YP_015597.1| rhizobiocin secretional protein [Oligotropha car	3.36
78		SYN3_00, 554 - 556	R.TLVPGMPVDC*YIR.T	0.39	1	1.67	0.144
79	32	OCAR_3634 ATPase	2.13
80		SYN1_00, 177	K.SILLR.N	1.83	1	1.239	0
81		SYN3_00, 182	K.SILLR.N	1.77	1	1.254	0
82	33	OCAR_6200 DNA gyrase A subunit	1.88
83		SYN3_35, 416	R.IAEDGTARLSM@EQAK.A	-0.48	3	2.691	0.029
84	34	OCAR_7485 dipeptide transport system permease protein DppB	9.15
85		SYN2_25, 597	R.AM@PGDIVEMRM#LM#DGGQVTPEALIVER.A	1.38	3	2.445	0.004
86	35	OCAR_5818 holo-(acyl-carrier-protein) synthase	10.22
87		SYN2_25, 194	R.PTM#QLTGGALVR.L	0.86	3	2.232	0
88	36	OCAR_5357 conserved hypothetical protein	5.09
89		SYN4_35, 915	R.SIDTPATAKADDILNGADGKDGLK.A	0.18	2	2.212	0.211
90	37	OCAR_4731 cation efflux system protein CzcA	1.66
91		SYN4_20, 1014	R.TVAAAVDARLTEIAR.L	-0.01	2	2.046	0.005
92	38	OCAR_6358 small multidrug resistance protein	16.35
93		SYN2_30, 355	R.LACIGLIVAGIVGLK.L	0.82	3	2.454	0.001
94		SYN3_30, 356	R.LACIGLIVAGIVGLK.L	0.2	3	2.533	0.002
95	39	gi|47177051|ref|YP_015662.1| hypothetical protein pHCG3_097 [Oligotropha carb	8.86
96		SYN3_10, 782	R.LCPCVQPCGRER.R	0.56	2	2.543	0.213
97	40	OCAR_5087 conserved hypothetical protein	3.85
98		SYN4_10, 136	K.AEATAKAAAK.A	-0.38	2	2.443	0.051
99	41	OCAR_7541 GTP-binding protein LepA	4.16
100		SYN3_25, 183	K.SVSKGYASFDYHLTDYKAADLVK.M	-1.45	3	2.719	0.399
101	42	OCAR_6285 short chain dehydrogenase	16.81
102		SYN4_15, 726	R.AAIPHLIASGSGRIVNIGALAARQAGAGMGPYAASK.S	1.57	3	3.871	0.505
103	43	OCAR_4918 conserved hypothetical protein	6.37
104		SYN2_35, 816	R.NFNQYGVQARASYDLTPGVKPFVEVVADK.R	1.76	3	2.828	0.27
105	44	OCAR_4925 conserved hypothetical protein	21.71
106		SYN1_35, 827	K.M@AHAVVVAALVLTPAMASAQNVVR.D	-0.62	2	2.349	0.29
107		SYN1_40, 1327	-.MTKM#AHAVVVAALVLTPAMASAQNVVR.D	-1.93	2	2.033	0.001
108		SYN2_35, 831	K.M@AHAVVVAALVLTPAMASAQNVVR.D	-0.88	2	2.29	0.357
109	45	OCAR_6627 hippuricase	6.65
110		SYN1_20, 692	R.STVPGRMHAC*GHDGHTAM#LLGAAR.Y	-1.21	2	2.271	0.257
111	46	OCAR_5396 fumarate hydratase class I anaerobic (Fumarase)	6.2
112		SYN3_20, 1319	K.FVAFDFLKNANIAAGGVLPM@CQDTGTAIIM@GK.K	0.7	3	3.051	0.145
113	47	OCAR_5081 death-on-curing protein	16.67
114		SYN4_10, 724	K.RISFMSLM@VFLAK.N	0.06	2	2.407	0.172
115	48	OCAR_6509 conserved domain protein	30.99
116		SYN2_40, 495	-.MSYESPCIAVC*VISHETGLCR.G	1.4	3	3.395	0.319
117		SYN4_35, 479	-.MSYESPCIAVC*VISHETGLCR.G	1.62	3	2.993	0.258
118	49	OCAR_4240 membrane protein putative	4.01
119		SYN4_15, 478	R.LVDVKAESRLPQGAQR.P	-0.61	3	2.119	0.001
120	50	OCAR_4402 glutathione synthase	4.79
121		SYN2_30, 310	R.EPWVVQAFLPGVR.A	0.06	3	2.968	0.082
122	51	OCAR_4753 conserved hypothetical protein	2.26
123		SYN2_15, 538	K.LEDDYGVTQAQARIVLR.R	1.51	2	1.916	0.685
124		SYN3_15, 538	K.LEDDYGVTQAQARIVLR.R	1.44	2	1.659	0.663
125	52	OCAR_6275 conserved hypothetical protein	16.33
126		SYN2_10, 718	R.MLDNSALPPMVVMR.M	0.77	2	2.337	0.119
127		SYN4_10, 724	R.MLDNSALPPMVVMR.M	1.13	2	2.7	0.108
128	53	OCAR_5325 oxidoreductase domain protein	2.7
129		SYN1_10, 81	K.AIENGGK.P	-0.99	1	1.703	0.098
130	54	OCAR_6586 hypothetical protein	12.5
131		SYN2_35, 518	R.CCMLSYLKRR.Y	-0.67	2	2.459	0.349
132	55	OCAR_7525 ATP-dependent helicase HrpB	4.51
133		SYN1_20, 1105	R.MIVDAAGQGAGEAAARIAAVLTERGLGGDSVDLDAR.L	-1.18	3	3.615	0.207
134	56	OCAR_5029 oxygen-independent coproporphyrinogen III oxidase	6.89
135		SYN1_35, 246 - 247	R.AYC*ELVTNGDLPTR.K	-1.47	3	2.013	0.465
136		SYN3_10, 192	R.EM@LNELGASGVTR.A	-0.35	2	2.279	0.129
137		SYN4_10, 174	R.EM@LNELGASGVTR.A	-0.5	2	2.119	0.039
138	57	OCAR_5429 RNA methyltransferase TrmH group 1	5.12
139		SYN4_20, 735	R.DVM@LVNLRNIFSRM@EPTK.Q	0.69	3	2.647	0.384
140	58	OCAR_4525 DNA gyrase B subunit	1.6
141		SYN1_20, 632	R.NREFQAVLPLR.G	0.86	3	3.405	0.161
142	59	OCAR_5646 DNA-directed RNA polymerase beta' subunit	3.91
143		SYN1_15, 195	K.LEAQLRADM@AETDSDIKHK.K	1.75	3	2.082	0.457
144		SYN3_15, 202	K.LEAQLRADM@AETDSDIKHK.K	1.96	3	2.301	0.445
145		SYN4_45, 458	K.MRAIVDAGTVVASLGSR.I	-1.73	2	2.009	0
146	60	OCAR_4978 hypothetical protein	53.7
147		SYN4_35, 1238	R.LALVKIQNHDALPGSDC*PDICHCSIER.C	1.94	3	2.822	0.144
148	61	OCAR_4025 cation efflux system protein CusA	4.59
149		SYN3_20, 1235	R.IAVPM@IGGMVSSTVLTLVVIP.	-1.26	2	2.271	0.396
150		SYN4_30, 424	K.TEM#DSALQFPGVSNAWTM#PIRAR.I	-0.79	2	2.048	0.387
151	62	OCAR_4510 apolipoprotein N-acyltransferase	6.93
152		SYN2_10, 134	K.MQGGFIAGSR.R	0.95	2	2.007	0.003
153		SYN2_40, 914	R.NPTEFVDGVKLRLMQPNLQQDMK.F	-1.72	3	3.454	0.304
154	63	OCAR_5096 conserved hypothetical protein	7.35
155		SYN1_20, 609	R.TTEAQSDIQAGTK.P	1.86	2	2.305	0.162
156	64	OCAR_4386 MltA	4.04
157		SYN1_35, 168	R.FTM@LLPKALDPVAHGK.T	-0.45	3	2.226	0.57
158		SYN1_30, 184	R.FTM@LLPKALDPVAHGK.T	-0.38	3	2.279	0.546
159		SYN2_30, 178	R.FTM@LLPKALDPVAHGK.T	-0.24	3	2.214	0.548
160		SYN3_30, 173	R.FTM@LLPKALDPVAHGK.T	-0.79	3	2.729	0.484
161		SYN4_30, 170	R.FTM@LLPKALDPVAHGK.T	-0.62	3	2.77	0.561
162		SYN4_30, 169	R.FTM@LLPKALDPVAHGK.T	-0.88	2	1.619	0.69
163	65	OCAR_6404 cation efflux system protein CzcA	5.27
164		SYN1_15, 600	R.LRPVLMTALVASLGFVPM@AIATGAGAEVQR.P	-1.55	3	2.507	0
165		SYN4_15, 634	R.WLVM#M#AVVGVAAFGVWNFTR.L	0.28	2	2.269	0.027
166		SYN4_15, 634	R.WLVMM@AVVGVAAFGVWNFTR.L	0.27	2	2.207	0.037
167		SYN4_15, 634	R.WLVM@MAVVGVAAFGVWNFTR.L	0.27	2	2.154	0.251
168	66	OCAR_4060 RNA-binding S4	17.98
169		SYN4_40, 649	K.SGDVLTVALDARVR.V	0.82	2	2.439	0.084
170	67	OCAR_6685 Ku protein	5.21
171		SYN2_15, 251	R.FNQINKNTGHRIK.Y	-0.5	2	2.257	0.146
172	68	gi|47177030|ref|YP_015641.1| HypD-like protein [Oligotropha carboxidovorans]	6.33
173		SYN1_30, 350	R.GLGSIDHSGVKIR.D	1.34	2	1.505	0.004
174	69	OCAR_5928 peptidase C14 caspase catalytic subunit p20	2.39
175		SYN2_20, 407	R.GNVPSAPLDARGPGNGQR.G	0.06	3	2.824	0.256
176	70	OCAR_4562 heme ABC exporter ATP-binding protein CcmA	10
177		SYN1_15, 485	R.PIWLLDEPATALDAAGQK.A	0.55	2	2.311	0.106
178	71	OCAR_7110 alternative sigma factor RpoH	10.37
179		SYN1_90, 263	K.IAMGYRGYGLPISEVVSEGNVGLM@QAVKR.F	0.62	3	2.818	0.362
180	72	OCAR_6772 aliphatic nitrilase	5.93
181		SYN3_15, 490	K.VAAVHAAPVFLDRAATTAK.A	0.38	2	2.787	0.026
182	73	OCAR_4283 malonyl-CoA synthase	3.01
183		SYN2_35, 459	K.TAIEPDGGTPISYR.E	-0.21	2	1.504	0.006
184	74	OCAR_7297 conserved hypothetical protein	22.06
185		SYN1_15, 231	R.GALASGKLKGNEK.L	0.78	2	2.388	0.197
186		SYN3_15, 239	R.GALASGKLKGNEK.L	0.25	2	2.504	0.159
187	75	OCAR_6083 exopolysaccharide polymerization protein succinoglycan biosynthesi	2.52
188		SYN3_10, 705 - 706	-.M#AIEDAAGPTVDLREIGR.I	-0.52	2	1.702	0.001
189	76	OCAR_6180 hypothetical protein	24.81
190		SYN2_25, 697	R.IAPSREPVPTAWGADPGTPPNDKTPIPSSQR.E	-0.18	3	2.796	0.102
191	77	OCAR_6935 membrane protein putative	4.18
192		SYN4_20, 1184	R.NGVIWRRLSLGSLEAYAWR.A	0.95	3	2.833	0.229
193	78	OCAR_7177 conserved hypothetical protein	6.27
194		SYN4_25, 308	R.GPDEFVRQAASLVAAR.G	0.98	2	2.298	0.213
195	79	OCAR_7712 FAD dependent oxidoreductase	6.59
196		SYN4_35, 1279	K.VESGFGATHVSASGERLRIGAGSAC*CGR.H	-0.48	2	1.998	0.001
197	80	OCAR_5864 lipopolysaccharide biosynthesis	2.42
198		SYN2_25, 284	R.EAKAQRDLLETYLAK.Y	0.05	3	2.12	0
199	81	OCAR_5306 adenosylhomocysteinase	2.54
200		SYN2_15, 234	K.SKFDNLYGC*R.E	1.97	2	2.676	0.459
201	82	OCAR_4700 transcriptional regulator LysR-family	6.9
202		SYN3_40, 1239	R.SLSRAADGLDLTQSAISR.Q	1.83	2	2.185	0.394
203	83	OCAR_5984 N-acetyl-gamma-glutamyl-phosphate reductase	7.1
204		SYN4_20, 1468	K.LDLVFCALPHATTQTVLKDLLSK.A	1.49	2	2.269	0.363
205	84	OCAR_5152 Sel1 repeat family	7
206		SYN3_30, 453	R.WLTLAAEGGDPIGQR.N	1.32	2	2.299	0.125
207	85	OCAR_7012 putative ABC transporter ATP-binding protein ChvD	2.91
208		SYN4_20, 446	K.RLEQEGREDAAHQK.T	0.51	2	1.949	0.004
209	86	OCAR_5501 conserved hypothetical protein	3.34
210		SYN3_15, 172	R.RLFLATQASSA.	-0.71	2	2.267	0.085
211	87	OCAR_7704 putative exported protein of unknown function	10.49
212		SYN1_15, 299	R.PPGVDQGLDLAPK.T	-0.92	2	2.401	0.362
213		SYN2_15, 298	R.PPGVDQGLDLAPK.T	-1.17	2	2.272	0.216
214		SYN2_20, 418	R.PPGVDQGLDLAPK.T	0.53	2	2.276	0.301
215		SYN3_15, 306	R.PPGVDQGLDLAPK.T	-0.69	2	2.392	0.292
216		SYN4_15, 306	R.PPGVDQGLDLAPK.T	-0.56	2	2.234	0.292
217	88	OCAR_4778 conserved hypothetical protein	12.16
218		SYN3_30, 257	R.IQELAYGGLKSDTVQR.L	1.96	3	2	0.439
219	89	OCAR_5180 universal stress protein	8.01
220		SYN4_30, 268	R.MEQREAERIMLEQM@SAM#PEVR.R	1.85	2	1.574	0.493
221	90	OCAR_5041 2-dehydropantoate 2-reductase	18.54
222		SYN1_30, 460	K.TFALVEVM@PDQLSSTAQDLARGK.P	-1.23	2	1.587	0.001
223		SYN2_20, 1100	K.IAVMGAGAVGCYYGGM#LARAGHEVTLIGR.K	0.52	3	2.692	0.001
224		SYN3_10, 504	-.MKIAVM@GAGAVGC*YYGGM#LAR.A	1.06	3	2.99	0.076
225	91	OCAR_5211 lytic transglycosylase catalytic	14.63
226		SYN3_30, 374	R.YNPRAVHAGNYGMM#QIKLQTAR.G	-1.06	3	2.746	0.152
227	92	OCAR_5174 twin-arginine translocation pathway signal	3.27
228		SYN4_40, 844	R.RGNFNGTMDEM#ICDALR.H	0.99	2	2.154	0.058
229	93	OCAR_7436 transcriptional regulator LysR family	6.17
230		SYN1_20, 1123	K.AGYMTIMPHFAM#LQEIK.A	-0.81	3	3.067	0.002
231	94	OCAR_7118 phosphoglycerate dehydrogenase	2.84
232		SYN4_10, 252	R.NILDATAINKTKK.G	1.32	2	2.233	0.14
233	95	OCAR_6183 integral membrane protein	3.53
234		SYN1_20, 372	R.GVM#ARLR.N	1.47	2	2.265	0.027
235	96	OCAR_7273 glyceraldehyde-3-phosphate dehydrogenase type I	6.57
236		SYN4_30, 334	R.DHM#VISNGSC*TTNCLAPVAK.V	-0.1	3	2.775	0.089
237	97	OCAR_5236 cell division protein FtsZ	6.85
238		SYN2_35, 404	K.EM#GKAMM@GTGESTGEKR.A	1.65	2	1.528	0.001
239		SYN3_20, 1060	R.APRM@PNFDELPVPAQNEIR.K	0.74	2	2.184	0.296
240	98	OCAR_7328 xanthine dehydrogenase molybdopterin binding subunit	3.08
241		SYN1_15, 472	K.TYGGTPDDVAFLPGCVQVGSTR.I	-0.22	2	2.675	0.16
242	99	OCAR_7744 protein of unknown function	33.82
243		SYN4_30, 376	K.PAIAGITLPGM@PTGSPGM#VGK.K	1.25	3	2.897	0.111
244	100	OCAR_6260 7-cyano-7-deazaguanine reductase	12.66
245		SYN4_15, 650	R.LPKNVWVPDQGVPPYRGR.G	-0.03	3	2.073	0.474
246	101	OCAR_6461 type IV pilus assembly PilZ	14.63
247		SYN4_30, 237	-.M@VVVETRRAPR.Y	-0.75	2	2.156	0.294
248	102	OCAR_7091 glycosyl transferase group 1	2.6
249		SYN4_15, 151	R.IGSQLNRK.R	0.85	2	2.289	0.288
250	103	OCAR_6712 phosphate acetyltransferase (Phosphotransacetylase)	14.8
251		SYN3_20, 143	K.VPVILTSRADSRR.A	-0.22	2	2.457	0.286
252		SYN3_35, 1029 - 1031	K.M@ADRGQISGAIVDGPLAFDNAISAQSAK.T	0.68	3	2.885	0.156
253	104	OCAR_5406 conserved hypothetical protein	1.7
254		SYN1_00, 177	R.SLILR.D	1.83	1	1.239	0
255		SYN3_00, 182	R.SLILR.D	1.77	1	1.254	0
256	105	OCAR_4125 aliphatic sulfonates import ATP-binding protein SsuB 2	11.92
257		SYN2_20, 732	K.PTLLLVTHDVEEAVVLADRVMVM#RPHPGR.L	1.43	3	2.696	0.066
258	106	OCAR_5464 high-affinity branched-chain amino acid transport ATP-binding protei	2.88
259		SYN4_15, 84	R.RLEIAR.A	1.47	2	2.241	0.113
260	107	OCAR_5641 ribosomal protein L11	16.2
261		SYN3_20, 211	K.M#KDLNCDTVEAAM#KMVEGSAR.S	0.78	3	2.637	0.015
262	108	OCAR_7471 aryldialkylphosphatase	12.38
263		SYN2_20, 1511	R.GPRM@LASGPCIVM@TGGHNRFIGVEVDGVDEAR.K	1.82	3	2.746	0.249
264		SYN4_10, 199	R.FIGVEVDGVDEAR.K	-0.41	2	2.683	0.154
265		SYN4_40, 500	K.FM#VEAGM#TEVLALK.S	0.24	2	2.036	0.011
266	109	OCAR_6420 conserved hypothetical protein	5.46
267		SYN1_00, 539	R.RQLARILK.A	-0.29	1	1.761	0.056
268	110	OCAR_4140 conserved hypothetical protein	27.27
269		SYN2_30, 387	R.LLGPDGAFYDSATPGLFGGHAK.Q	-0.55	2	2.233	0.251
270	111	OCAR_6560 phage major tail protein -1 family	15.56
271		SYN1_50, 1298	K.DLLLKMNDGSAFVTVAGLR.S	-0.96	2	1.506	0.004
272	112	OCAR_4812 phage terminase large subunit (GpA)	4.11
273		SYN2_40, 759	R.ERNEALDCRVYAR.A	-1.32	2	1.518	0.008
274		SYN2_20, 416	R.QGFM@QVAPVK.G	-0.18	1	1.523	0.432
275	113	OCAR_4441 glutathione S-transferase	13.2
276		SYN4_25, 704	R.FM#SAEQGGGAPSTDVMRAARANLR.Y	-1.82	2	2.177	0.34
277	114	OCAR_4846 ATPase component ABC-type multidrug transport system	3.88
278		SYN1_57, 1855	K.M#LCGLLKPTAGEAHVVGHDLR.R	1.28	2	2.59	0.408
279	115	OCAR_6383 hypothetical protein	16.09
280		SYN2_35, 815	R.HVVRLIPIANYPIVTDLAVLCLVPAK.M	0.65	3	2.847	0.025
281	116	OCAR_7193 riboflavin biosynthesis protein RibF	5.5
282		SYN1_30, 229	R.AATPAQEFINHELIER.L	-0.14	2	2.18	0.539
283		SYN2_30, 222	R.AATPAQEFINHELIER.L	0.23	2	2.517	0.39
284		SYN4_25, 207	R.AATPAQEFINHELIER.L	0.2	2	2.657	0.312
285	117	OCAR_4110 diguanylate cyclase/phosphodiesterase	3.85
286		SYN1_20, 703	R.YARTADEAMSRTQEALEAAK.A	-0.24	3	2.852	0.008
287		SYN1_90, 231	R.YARTADEAMSRTQEALEAAK.A	-0.62	3	3.121	0.23
288		SYN2_35, 654	R.YARTADEAMSRTQEALEAAK.A	-0.4	3	2.946	0.202
289		SYN2_90, 226	R.YARTADEAMSRTQEALEAAK.A	-0.58	3	2.766	0.289
290	118	OCAR_4919 diguanylate cyclase	4.46
291		SYN2_20, 468	R.YGGEEFALLLPDTELDDAM@R.I	-1.43	2	2.224	0.3
292		SYN4_20, 462	R.YGGEEFALLLPDTELDDAM@R.I	-0.78	3	2.675	0.295
293		SYN4_20, 498	R.YGGEEFALLLPDTELDDAM@R.I	-1.95	3	2.781	0.275
294	119	OCAR_6833 holo-ACP synthase malonate decarboxylase-specific	9.42
295		SYN2_25, 397	R.DADGLIALGLPLPLNLGKK.R	-1.77	2	2.344	0.153
296	120	OCAR_6542 cytoChrome c-type biogenesis protein CycH	4.92
297		SYN2_20, 844	R.DAEAGLIGPVEAEAAR.V	1.79	2	1.939	0.005
298	121	OCAR_5469 3-oxoadipate enol-lactonase	9.62
299		SYN1_25, 417	K.APTM#VIAGRYDM#SSSVQM@AATIR.A	-1.33	3	2.856	0.152
300		SYN2_25, 440	K.APTM@VIAGRYDMSSSVQM@AATIR.A	-1.1	2	2.194	0.056
301		SYN3_20, 811	K.APTM@VIAGRYDMSSSVQM@AATIR.A	-0.54	3	2.516	0.009
302		SYN4_20, 878	K.APTM@VIAGRYDMSSSVQM@AATIR.A	0.97	2	2.284	0.156
303	122	OCAR_6537 transcriptional activator protein CopR	15.04
304		SYN4_25, 743	R.DGLSVIGTLRETGDTTPALILSALGQVDDRIK.G	1.75	3	3.134	0.244
305	123	OCAR_4288 succinate dehydrogenase iron-sulfur subunit	5.77
306		SYN1_64, 497	R.CHTIM@NCTKACPK.G	-0.79	2	2.226	0.266
307	124	OCAR_5222 peptidoglycan glycosyltransferase	1.55
308		SYN2_10, 232	K.LAKRVIK.K	0.54	2	2.224	0
309		SYN2_10, 234	K.LAKRVIK.K	-0.2	1	1.557	0.023
310		SYN3_10, 254	K.LAKRVIK.K	-0.09	1	1.738	0.169
311		SYN4_10, 238	K.LAKRVIK.K	-0.18	1	1.695	0.059
312	125	OCAR_4061 helicase	3.52
313		SYN1_35, 458	R.LRENMM#LTTEIGK.T	-0.37	3	2.89	0.033
314		SYN2_30, 330	R.LADLIRPALAWRPGTGM#EK.P	0.37	2	2.519	0.166
315	126	OCAR_4024 hypothetical protein	89.47
316		SYN1_20, 1105	-.MMHDMM@GAM@GWGMGLAGVIGLVVLVLM#IAALVK.Y	-0.16	3	2.865	0.215
317		SYN1_20, 1105	-.MMHDM@M@GAMGWGMGLAGVIGLVVLVLM#IAALVK.Y	-0.16	3	2.84	0.216
318		SYN1_20, 1105	-.M@MHDM@MGAMGWGMGLAGVIGLVVLVLM#IAALVK.Y	-0.16	3	2.834	0.229
319		SYN1_20, 1105	-.MM@HDM@MGAMGWGMGLAGVIGLVVLVLM#IAALVK.Y	-0.16	3	2.788	0.247
320		SYN2_20, 978	-.MM@HDMMGAMGWGMGLAGVIGLVVLVLM#IAALVK.Y	-1.8	3	2.784	0.002
321		SYN2_20, 978	-.M#M#HDMMGAMGWGMGLAGVIGLVVLVLM#IAALVK.Y	-1.79	3	2.78	0.005
322		SYN2_20, 978	-.M@MHDMMGAMGWGMGLAGVIGLVVLVLM#IAALVK.Y	-1.8	3	2.769	0.035
323		SYN2_20, 978	-.MM#HDM#MGAMGWGMGLAGVIGLVVLVLM#IAALVK.Y	-1.79	3	2.687	0.035
324	127	OCAR_5935 1-deoxy-D-xylulose 5-phosphate reductoisomerase	7.37
325		SYN1_20, 845	R.HAAANNATVLPVDSEHNAIFQSLGAGRR.E	-1.08	3	2.012	0.003
326	128	OCAR_5267 protease Do subfamily	1.79
327		SYN2_10, 124	K.SDLAVLK.F	-0.39	1	1.59	0.01
328		SYN3_10, 122	K.SDLAVLK.F	-0.24	1	1.373	0.001
329	129	OCAR_6075 putative glycosyl transferase	5.41
330		SYN4_35, 525	R.WQYGIEANRIAM@VTVARITR.R	1.59	3	2.747	0.014
331	130	OCAR_4389 ATP-dependent protease HslV	13.11
332		SYN1_10, 461	R.VVIGGDGQVSIGQTVIKSNARK.V	-0.39	2	2.49	0.073
333	131	OCAR_6319 cytosol aminopeptidase (Leucine aminopeptidase) (LAP)(Leucyl aminop	9.8
334		SYN2_700, 236	K.GVC*FDTGGISIKPAGSMEEMK.G	-1.81	2	2.596	0.214
335		SYN3_10, 629	R.AAAAAEFKGKSGSALDILAPQGVK.A	-1.31	3	2.686	0.288
336		SYN3_90, 241	K.GVC*FDTGGISIKPAGSMEEMK.G	-1.71	2	2.262	0.224
337	132	OCAR_5881 YjeF family protein	3.01
338		SYN1_20, 897	K.VSVM@LLCKPDTLK.G	-0.94	3	2.845	0.182
339	133	OCAR_5887 ATP-dependent protease La	3.69
340		SYN1_15, 399	K.GGLEIIPVSRM#DEVLSKALVR.A	-0.21	3	2.915	0.325
341		SYN1_35, 1064	K.DLTEISDAIKGGLEIIPVSRM#DEVLSK.A	0.23	3	3.361	0.131
342	134	OCAR_6022 glycosyl transferase family 39	2.9
343		SYN4_25, 706	-.M#VSSYAKLM@IDM@VQRR.G	1.07	3	2.77	0.16
344	135	gi|47177023|ref|YP_015634.1| HoxL [Oligotropha carboxidovorans]	2.64
345		SYN3_30, 226	R.IPPNAHLIREIM#AK.V	0.48	2	2.201	0.361
346	136	OCAR_6134 phage prohead protease HK97 family	12.99
347		SYN2_57, 903	R.ETHALLKAGALDGLSIGYRTK.S	-1.57	2	2.702	0.055
348		SYN3_50, 703	R.ETHALLKAGALDGLSIGYRTK.S	-1.7	2	2.234	0.363
349	137	OCAR_4098 peptide chain release factor 1	3.91
350		SYN3_15, 442	K.NRASAM#NILRSR.I	-0.45	3	2.836	0.119
351		SYN4_20, 190	K.NRASAMNILR.S	1.4	2	2.453	0.134
352	138	OCAR_5903 NADH dehydrogenase (quinone) g subunit	3.91
353		SYN2_25, 424	K.YMGALIKTVM#TRC*IQC*TR.C	1.82	3	2.734	0.249
354		SYN4_25, 478	R.CIQC*TRC*VRFANEVCGVPEMGLIGR.G	0.95	2	2.633	0.005
355		SYN4_25, 478	R.C*IQCTRC*VRFANEVCGVPEMGLIGR.G	0.95	2	2.62	0.154
356		SYN4_25, 478	R.C*IQC*TRCVRFANEVCGVPEMGLIGR.G	0.95	2	2.228	0.44
357	139	OCAR_4897 G-protein beta WD-40 repeat	4.45
358		SYN1_35, 482	K.GTIETLATDARHR.W	-0.18	3	2.623	0.012
359	140	OCAR_5548 hypothetical protein	8.7
360		SYN4_20, 408	K.LHLAKLER.A	0.36	2	2.185	0.411
361	141	OCAR_4786 conserved hypothetical protein	9.22
362		SYN1_15, 317	R.VARQAAQGVADQIGAER.R	0.93	2	2.022	0.002
363	142	OCAR_6632 conserved hypothetical protein	7.58
364		SYN4_40, 564	K.NRPTLGM@PVLLNMK.M	1.11	2	1.658	0.002
365	143	OCAR_4501 translation initiation factor IF-2	3.89
366		SYN4_30, 672	R.EKSAALSAGM@RGSLEQMM#SQLK.T	-1.38	2	2.325	0.071
367	144	OCAR_4039 conserved hypothetical protein	6.25
368		SYN1_20, 1443	R.VMIGDHNQLSPFDAADRQK.F	-1.73	2	1.502	0.002
369		SYN2_35, 1184	R.EQSRM@HPAIC*ELVSNTFYKR.Q	-0.67	3	2.786	0.166
370		SYN2_15, 538	K.LSAIPDLPGEVEVALNALK.A	-0.56	2	1.651	0.687
371		SYN3_15, 538	K.LSAIPDLPGEVEVALNALK.A	-0.63	2	1.723	0.654
372	145	OCAR_6724 bifunctional protein PutA	2.15
373		SYN4_20, 1026	R.M@M@GEQFVMGETIDDALERAR.S	-0.57	3	2.72	0.024
374	146	OCAR_6058 valyl-tRNA synthetase	1.36
375		SYN3_10, 90	R.TKIVEAIERLK.A	-0.19	2	2.178	0.29
376	147	OCAR_6628 alcohol dehydrogenase	2.97
377		SYN3_10, 629	K.M@GLPNDPFAVVDAR.L	-0.77	2	2.426	0.222
378	148	OCAR_6453 efflux transporter RND family MFP subunit	7.35
379		SYN2_30, 503	R.VSGGGRSLVEEGVSPGEQVVTRGQYR.V	-1.1	3	2.757	0.287
380	149	OCAR_5158 dead/deah box helicase	1.72
381		SYN1_10, 447	R.IGRANHRLDEPSR.A	-0.09	2	1.551	0.001
382	150	OCAR_5188 trap-t family transporter periplasmic binding protein	3.1
383		SYN1_10, 143	K.DLADALK.A	0.01	1	1.721	0.136
384		SYN2_10, 124	K.DLADALK.A	-0.36	1	1.574	0.048
385	151	OCAR_7079 CheA signal transduction histidine kinases	1.97
386		SYN1_35, 728	R.LSNVTAELQEGVM@KTR.M	0.77	2	1.515	0.002
387		SYN2_30, 310	R.HEDTEFKVPLQR.L	-0.88	3	2.727	0.203
388	152	OCAR_4355 conserved hypothetical protein	14.62
389		SYN2_40, 902	R.GWLM#LEGIAIPVALGRGGILADK.R	0.27	3	2.794	0.318
390	153	OCAR_6222 preprotein translocase YajC subunit	12.39
391		SYN4_10, 199	R.QMRQMIAGVRSK.G	0.53	2	2.219	0.24
392	154	OCAR_4218 ParB domain protein nuclease	2.25
393		SYN1_35, 740	K.PRILEAVREGAGER.A	-0.03	2	2.246	0.518
394	155	OCAR_6519 CoA-binding	4.65
395		SYN2_25, 428	K.M@GYPVVMKIVSPDILHK.T	-0.16	2	3	0.144
396		SYN2_35, 632	K.M@GYPVVMKIVSPDILHK.T	0.88	2	2.805	0.042
397		SYN2_25, 428	K.M#GYPVVM#KIVSPDILHK.T	-0.15	2	2.243	0.266
398		SYN3_25, 413	K.M@GYPVVMKIVSPDILHK.T	0.05	2	2.837	0.307
399		SYN4_20, 127	K.NM@VEVKNEM#KAK.G	0.28	2	2.43	0.155
400		SYN4_25, 439	K.M@GYPVVMKIVSPDILHK.T	0.88	2	2.749	0.098
401	156	OCAR_4597 glutamate-5-semialdehyde dehydrogenase	4.44
402		SYN2_10, 89	K.AASLDMAKTIVLNAKMR.R	-0.6	3	2.243	0
403	157	OCAR_5085 NAD(p) transhydrogenase subunit beta (pyridine nucleotidetranshydro	4.5
404		SYN2_35, 347	R.DNTM@MLLGDAKKM#TENIVK.A	1.75	3	2.744	0.124
405	158	OCAR_4875 HmuU protein	6.7
406		SYN3_15, 470	R.LLLPASALLGAVLMVTADSC*AR.I	-1.85	3	3.453	0.376
407	159	OCAR_6004 glyoxalase/bleomycin resistance protein/dioxygenase	13.42
408		SYN2_15, 419	R.VRNLDTALKFFCGALDM@K.E	-1.1	2	3.2	0.392
409	160	OCAR_6467 3-oxoacyl-[acyl-carrier-protein] synthase 2 (3-oxoacyl-[acyl-carrie	5.87
410		SYN3_10, 676	R.DGFVM#AEGAGALVLESYEAATAR.G	0.98	2	2.329	0.13
411	161	OCAR_7144 excinuclease ABC subunit B	2.04
412		SYN2_15, 419	R.LELKSEYEPKGDQPQAIK.E	-0.13	2	1.59	0.51
413	162	OCAR_7674 tetratricopeptide repeat domain protein	3.03
414		SYN4_20, 190	K.SALADLDTAIR.L	1.4	2	2.567	0.102
415	163	OCAR_5124 GatB/Yqey domain protein	17.22
416		SYN1_15, 587	K.QM#SDDEVKAAITAIVTETGASGM@K.D	-0.77	2	2.375	0.279
417	164	OCAR_7646 autoinducer synthase	7.25
418		SYN2_35, 476	R.VFRFRHSVFVDEK.G	-0.45	2	2.13	0.386
419	165	OCAR_5680 ribosomal protein S13p/S18e	15.2
420		SYN2_35, 339	R.DYLVEGDLRRETGM@NIK.R	-1.28	3	2.018	0.536
421		SYN4_10, 328	R.LMDLGC*YR.G	0.67	2	2.178	0.049
422	166	OCAR_6378 conserved hypothetical protein	11.82
423		SYN1_20, 1145	-.M#LNNTQLRYYDSNVLR.L	-0.02	2	2.24	0.246
424		SYN4_90, 295	R.FRNFLLYVAQSQLKEEIK.F	-1.42	2	1.632	0.001
425	167	OCAR_5927 DNA polymerase III subunit alpha	1.37
426		SYN3_40, 268	K.SQADQIFELLAK.F	0.24	2	2.601	0.093
427	168	OCAR_5721 lipoyltransferase	13.11
428		SYN2_30, 956	R.WVSM#HGIAINVEPELSHFAGIVPC*GIEDSR.Y	0.99	3	3.02	0.141
429	169	OCAR_6826 inner-membrane translocator	9.22
430		SYN4_20, 928	R.VPTYNLLVIAASIGIAVALGLFLQK.T	-1.69	2	1.974	0.002
431	170	OCAR_5359 conserved hypothetical protein	3.2
432		SYN2_10, 302	K.VGGAPVQDAAALANR.A	0.43	2	3.106	0.522
433	171	OCAR_5863 glycosyl transferase group 1	3.46
434		SYN4_15, 143	K.GADILIEALAR.L	0	2	2.232	0.353
435	172	OCAR_6076 glycosyl transferase group 1 putative	3.34
436		SYN3_25, 391	R.LDEFKQPPLM@FR.T	1.45	2	2.443	0.215
437		SYN4_25, 407	R.LDEFKQPPLM@FR.T	-1.2	2	2.77	0.339
438	173	OCAR_5109 PAS/PAC sensor signal transduction histidine kinase	2.15
439		SYN1_20, 1123	R.GFGAPLGGLMTC*GCAKVSLR.G	1.16	3	3.062	0.113
440		SYN2_20, 1187	R.GFGAPLGGLMTC*GCAKVSLR.G	-0.13	3	3.042	0.204
441		SYN3_20, 1127	R.GFGAPLGGLMTC*GCAKVSLR.G	0.18	3	2.831	0.122
442	174	OCAR_6702 succinyl-CoA synthase alpha subunit	6.08
443		SYN4_35, 837	K.PIVSFIAGRSSPPDKK.M	1.94	2	2.058	0.376
444	175	OCAR_5964 CMP/dCMP deaminase zinc-binding	12.33
445		SYN4_25, 308	R.RNFLAAGAGLAAATM#VGNEAIAKPAK.A	1.94	3	2.822	0.119
446	176	OCAR_4575 dihydrolipoyllysine-residue succinyltransferase E2 component of ox	6.3
447		SYN4_30, 472	K.DVQNTAAM#LTTFNEVDM@SNVM#ALR.G	1.46	3	2.718	0.034
448	177	OCAR_6866 chorismate synthase	6.96
449		SYN1_64, 480	R.AALVQM#GPHKIDRANWNWDDVTR.N	0.34	3	3.357	0.296
450	178	OCAR_4006 conserved hypothetical protein	9.64
451		SYN2_00, 81	-.M@SRRDGR.R	0.82	1	1.324	0.002
452	179	OCAR_7395 putative CytoChrome c homolog	22.35
453		SYN1_10, 401	R.ADLIAYM@K.T	0.18	2	2.72	0.32
454		SYN1_20, 1503	K.VGPNLFGVIDEPKGEGRGFNFSAAM@K.A	0.94	3	2.775	0.423
455	180	OCAR_7670 putative transporter	7.16
456		SYN1_20, 1239	-.M#M#RTGILLALLSALLFGASTPFAK.L	-0.48	2	1.658	0
457		SYN1_20, 1239	-.M@MRTGILLALLSALLFGASTPFAK.L	-0.49	2	1.658	0
458	181	OCAR_7087 conserved hypothetical protein	11.19
459		SYN1_10, 429	R.LTTTLLAALLLGGGALAAIAETPIVTAK.R	-0.16	3	2.193	0.001
460	182	OCAR_6041 alpha-methylacyl-CoA racemase (2-methylacyl-CoAracemase)	5.74
461		SYN2_35, 167	R.PGVM@ERLGLGPEPCLAANPK.L	-0.7	3	2.857	0.04
462	183	OCAR_4174 K+-transporting ATPase B subunit	1.6
463		SYN1_10, 186	R.QASEFRPVR.G	1.31	2	2.383	0.136
464	184	OCAR_6575 phage portal protein HK97 family	3.84
465		SYN4_10, 496	R.IERAQFLTLNEKR.E	-1.44	2	1.535	0.004
466	185	OCAR_7013 NADP-specific glutamate dehydrogenase (nadp-gdh)	6.26
467		SYN3_64, 446	K.IVACSDSSGYVVDQSGIDLPLLKEIK.E	-0.52	3	2.059	0.001
468	186	OCAR_7280 flagellar motor protein	7.72
469		SYN1_30, 441	K.VSSGTLNDQIAQLQASLATTEAER.D	0.67	3	3.066	0.335
470	187	OCAR_4074 CBS domain containing protein	5.19
471		SYN4_20, 424	K.QNLLSPYER.L	-0.52	2	2.274	0.153
472	188	OCAR_7521 phosphoglucomutase/phosphomannomutase	4.81
473		SYN3_30, 636	R.C*GVVDDTGEEIFADKVGVM#LAR.D	1.47	2	2.199	0.296
474	189	OCAR_7315 glutaconate CoA-transferase subunit A	14.37
475		SYN2_10, 656	K.YGNAQIDGM#TFM@DLDM#AMAADR.V	0.83	3	2.604	0.009
476		SYN2_50, 1204	R.RVVTSWFSQGIM#WGVSRVMR.Q	-0.29	2	2.425	0.131
477		SYN3_10, 504	R.VVTSWFSQGIMWGVSRVMR.Q	-1.03	3	2.763	0.125
478	190	OCAR_7255 protein TolQ	8.86
479		SYN4_25, 351	R.ALSAKPTHSMSALFVAAMR.E	0.06	2	2.26	0.211
480	191	OCAR_4320 HemY protein	2.8
481		SYN3_40, 268	K.LAPQLVPAAVLAAK.F	1.12	2	2.243	0.294
482	192	OCAR_6162 dimethylmenaquinone methyltransferase	5.11
483		SYN3_00, 412	R.GTRPLRPGQK.R	1.67	1	1.669	0.15
484	193	OCAR_4900 homospermidine synthase (HSS)	7.69
485		SYN2_25, 428	K.LNAPKPATRAEWGDLM@R.Q	0.89	2	2.568	0.252
486		SYN2_35, 632	K.LNAPKPATRAEWGDLM@R.Q	1.94	2	2.686	0.178
487		SYN3_30, 333	R.SNYALREATLAAKHAR.P	-1.5	2	2.327	0.32
488		SYN4_25, 438	K.LNAPKPATRAEWGDLM@R.Q	1.14	3	2.815	0.289
489		SYN4_25, 439	K.LNAPKPATRAEWGDLM@R.Q	1.93	2	2.48	0.24
490	194	OCAR_6271 anthranilate phosphoribosyltransferase	10.98
491		SYN2_15, 338	R.TIFNLLGPLSNPAGVK.R	0.1	3	2.773	0.049
492		SYN2_20, 1171	R.GETVDEITGAVSTM@RAK.M	-1.53	2	1.64	0.004
493	195	OCAR_7322 aliphatic sulfonates import ATP-binding protein SsuB	6.99
494		SYN4_20, 468	R.SPNELSGGMQQRAAIC*R.A	1.59	2	2.178	0.327
495	196	OCAR_5656 translation elongation factor Tu	11.11
496		SYN1_10, 453	K.LLDQGQAGDNIGALLR.G	-0.07	2	2.393	0.467
497		SYN1_15, 196	R.EHILLAR.Q	-0.11	1	2.007	0.104
498		SYN1_30, 184	R.HYAHVDC*PGHADYVK.N	0.81	3	4.872	0.498
499		SYN1_30, 185	R.HYAHVDC*PGHADYVK.N	0.34	2	4.267	0.631
500		SYN1_35, 168	R.HYAHVDC*PGHADYVK.N	0.73	3	4.951	0.55
501		SYN1_35, 170	R.HYAHVDC*PGHADYVK.N	0.41	2	4.292	0.57
502		SYN2_10, 445	K.LLDQGQAGDNIGALLR.G	0.26	2	2.595	0.357
503		SYN2_15, 186	R.EHILLAR.Q	0.65	2	2.186	0.331
504		SYN2_15, 187	R.EHILLAR.Q	-0.07	1	2.013	0.141
505		SYN2_30, 176	R.HYAHVDC*PGHADYVK.N	0.04	2	3.861	0.546
506		SYN2_30, 178	R.HYAHVDC*PGHADYVK.N	0.95	3	4.785	0.494
507		SYN2_35, 166	R.HYAHVDC*PGHADYVK.N	0.14	2	4.19	0.641
508		SYN3_15, 199	R.EHILLAR.Q	-0.02	1	2.07	0.094
509		SYN3_30, 172	R.HYAHVDC*PGHADYVK.N	0.39	2	4.411	0.635
510		SYN3_30, 173	R.HYAHVDC*PGHADYVK.N	0.4	3	4.847	0.437
511		SYN3_30, 213	R.HYAHVDC*PGHADYVK.N	1.29	2	3.146	0.629
512		SYN3_35, 167	R.HYAHVDC*PGHADYVK.N	0.45	3	4.962	0.468
513		SYN3_35, 168	R.HYAHVDC*PGHADYVK.N	-0.07	2	4.428	0.607
514		SYN4_15, 192	R.EHILLAR.Q	-0.14	1	1.833	0.102
515		SYN4_30, 169	R.HYAHVDC*PGHADYVK.N	0.31	2	4.569	0.549
516		SYN4_30, 170	R.HYAHVDC*PGHADYVK.N	0.56	3	5.641	0.508
517		SYN4_30, 226	R.HYAHVDC*PGHADYVK.N	1.01	3	3.737	0.466
518		SYN4_35, 174	R.HYAHVDC*PGHADYVK.N	0.48	2	3.996	0.565
519	197	OCAR_6852 glutamine amidotransferase class-I	11.2
520		SYN1_25, 501	K.PYLGIC*LGHQLLASALGGTVGKMQR.P	-1.52	3	2.741	0.296
521	198	gi|47176979|ref|YP_015590.1| anti-freeze glycopeptide [Oligotropha carboxidov	3.24
522		SYN1_15, 264	K.QYDAIM@AK.Y	0.03	2	2.301	0.265
523	199	OCAR_6934 gamma-glutamyltranspeptidase	2.69
524		SYN4_25, 238	K.LEGRFPEETC*RK.L	0.83	2	2.22	0.166
525	200	OCAR_5562 phage portal protein lambda family	8.76
526		SYN2_35, 718 - 719	K.SSIAQQTENVLRAYFSHGEALALLPFINR.A	-0.78	3	2.946	0.011
527	201	OCAR_5358 flagellar FlbT	16.02
528		SYN3_40, 1314	K.LLYLAVQLM#YVARDPQDHHPVYFDLM#R.D	0.46	3	2.032	0
529	202	OCAR_7235 conserved hypothetical protein	6.47
530		SYN2_25, 440	R.PNTLVPALNLTDTLELSVLVGPDK.P	-0.29	2	2.287	0.041
531		SYN3_25, 425	R.PNTLVPALNLTDTLELSVLVGPDK.P	-1.59	2	1.703	0.002
532	203	OCAR_5207 acyl-coenzyme a dehydrogenase (acdh)	2.65
533		SYN4_20, 682	K.GVFEGQEM#LGLRLNWHKR.Y	0.68	2	2.276	0.42
534	204	OCAR_6635 hopanoid biosynthesis associated radical SAM protein HpnH	6.5
535		SYN2_35, 1184	K.CANCM@AHCGYEPTAANAAITNPLK.A	1.44	3	2.982	0.066
536	205	OCAR_5572 phage tail protein I	6.8
537		SYN4_20, 223	R.RGLVLGRGALGR.H	1.01	2	2.323	0.273
538		SYN4_20, 227	R.RGLVLGRGALGR.H	-1.12	2	2.303	0.145
539	206	OCAR_4671 apple	11.86
540		SYN1_57, 1855	R.VSDTC*CVSGVRGAGVVELRNR.K	0.32	2	1.504	0.522
541	207	OCAR_6943 modification methylase CcrMI (Adenine-specificmethyltransferase Ccr	9.89
542		SYN3_20, 1093	K.PGDLVIDPFNGTGTTGAVAK.R	1.47	2	1.553	0.003
543		SYN4_20, 298	R.SDWLIPLC*TGEER.L	-0.37	2	2.251	0.324
544	208	OCAR_6480 ABC transporter transmembrane region	4.4
545		SYN3_20, 1055	-.MTDASMTATLVQLWPYLWPGERHDLKMR.V	1.01	3	2.927	0.236
546	209	OCAR_4627 general L-amino acid-binding periplasmic protein AapJ	4.87
547		SYN4_10, 235	R.RSRNVDSALELGGTR.I	0.18	2	2.184	0.048
548	210	OCAR_6300 NADP-dependent malic enzyme	1.69
549		SYN1_20, 444	R.IILRVAPAVAK.A	1.04	2	2.524	0.367
550	211	OCAR_5199 flagellar motor switch protein FliG	3.75
551		SYN4_20, 263	R.EFFM#GNM#STR.A	1.73	3	2.809	0.271
552	212	OCAR_6987 DNA-binding protein	4.74
553		SYN2_25, 472	R.YFSIAQTLRRPAVPWPHVQPR.F	-0.94	3	2.368	0.001
554	213	OCAR_5631 hypothetical protein	5.66
555		SYN4_20, 867	K.NMM#PCDGLPEQTYTQC*TALAAR.P	-0.19	3	2.523	0.003
556	214	OCAR_6440 Ppx/GppA phosphatase	3.6
557		SYN1_10, 226	K.TGIELEIIDR.E	-0.43	2	2.264	0.075
558	215	OCAR_4383 DNA polymerase III epsilon subunit	10
559		SYN4_45, 612	R.QSSLILAETERTQIHVVEVTR.R	0.78	3	2.135	0.001
560	216	OCAR_4867 sulfite reductase	2.58
561		SYN2_35, 166	R.SLTFPSAGDATDVFTLK.T	-0.97	2	1.506	0.657
562		SYN4_30, 169	R.SLTFPSAGDATDVFTLK.T	-0.8	2	1.727	0.646
563		SYN4_30, 170	R.SLTFPSAGDATDVFTLK.T	-0.55	3	2.382	0.639
564	217	OCAR_5036 PpiC-type peptidyl-prolyl cis-trans isomerase	4.38
565		SYN1_10, 430	-.MDCSVSNALPK.P	-1.22	1	1.536	0.01
566	218	OCAR_6989 conserved hypothetical protein	30.3
567		SYN2_35, 167	-.M#SDTYIIEVSSEPAGIVVR.D	-1.68	3	2.744	0.225
568	219	OCAR_6655 bordetella uptake gene (bug) product superfamily	9.7
569		SYN1_10, 227	K.DFIEAAKK.S	1.78	1	1.778	0.008
570		SYN1_20, 571	R.ISYTAKVTDTQSWHDVPTCK.E	-0.18	2	2.362	0.389
571		SYN3_10, 225	K.DFIEAAKK.S	0.94	1	1.633	0.07
572		SYN3_20, 565	R.ISYTAKVTDTQSWHDVPTCK.E	-0.5	2	2.278	0.144
573	220	OCAR_6868 enoyl-[acyl-carrier-protein] reductase [NADH] (nadh-dependent enoyl	4.76
574		SYN4_10, 678	R.PDAPDISLAGK.D	-0.03	2	2.349	0.027
575	221	gi|47177060|ref|YP_015671.1| nuclease [Oligotropha carboxidovorans]	16.94
576		SYN1_15, 472	-.M@ARSEQTLAANFVIC*GEGPR.I	0.78	2	2.489	0.258
577	222	OCAR_4097 phosphoenolpyruvate-protein phosphotransferase	1.21
578		SYN2_15, 143	R.HIARKGK.E	1.26	2	2.49	0.238
579		SYN3_15, 152	R.HIARKGK.E	0.63	2	2.525	0.205
580	223	OCAR_6028 general L-amino acid transport system permease protein AapQ	8.23
581		SYN3_25, 678	R.VASGFGFLSSSAGFGVSQALISYSEADSYFR.V	-0.58	3	2.817	0.222
582	224	OCAR_6869 ECF family sigma factor	19.75
583		SYN4_20, 1224	R.SALLLVALEGLSYRDVAEIQGVPIGTVM#SR.L	0.27	3	2.916	0.279
584	225	OCAR_6430 ParB domain protein nuclease	2.32
585		SYN4_20, 1026	R.EAVSDEAADRIASLK.K	0.52	2	2.638	0.287
586	226	OCAR_4606 trehalose-phosphatase	12.83
587		SYN1_90, 295	R.PMLLPAVGGHGAEMRLSVDSEADAVRAPPM@DK.D	0.22	3	2.82	0.329
588	227	OCAR_4256 transcriptional regulator MarR family	6.77
589		SYN1_10, 142	R.NAPGMIK.L	-0.01	1	1.339	0.002
590	228	OCAR_5594 protein with 2 CBS domains	12.68
591		SYN3_20, 449	K.RGAEALQEPVGDVM@TR.K	-1.9	2	2.513	0.362
592		SYN4_20, 466	K.RGAEALQEPVGDVM@TR.K	-1.13	2	2.287	0.301
593	229	OCAR_6606 peptidase dimerisation	3.43
594		SYN3_35, 508	K.ADFALVCDTNM@WDR.N	-1.86	2	1.598	0.001
595	230	OCAR_4129 protein-P-II uridylyltransferase	3.61
596		SYN1_10, 526	R.TAERLCALHDAIIR.I	1.69	2	2.781	0.145
597		SYN2_20, 407	R.RGKIAGTEDFIVDNAR.I	1.03	3	2.011	0.429
598		SYN3_10, 533	R.TAERLCALHDAIIR.I	1.23	2	2.55	0.062
599	231	OCAR_6034 multidrug resistance protein MdtA (Multidrug transportermdtA)	5
600		SYN1_20, 1063	R.AQVDGKLLKVNFVEGQDVK.A	0.39	2	2.34	0.374
601		SYN2_10, 704	R.AQVDGKLLKVNFVEGQDVK.A	1.4	2	2.257	0.226
602	232	OCAR_7523 conserved hypothetical protein	12.06
603		SYN2_20, 802	R.TAGFSAPEVTLM@PANNLSVVFR.R	1.18	2	2.214	0.063
604	233	OCAR_4549 hypothetical protein	48.33
605		SYN1_30, 184	R.DC*RLC*DNLSGM@RLK.H	-0.22	3	2.214	0.604
606		SYN2_30, 178	R.DC*RLC*DNLSGM@RLK.H	-0.08	3	2.421	0.52
607		SYN3_30, 173	R.DC*RLC*DNLSGM@RLK.H	-0.64	3	2.295	0.581
608		SYN4_20, 682	-.M#VWAFYCLLFPSGPSAANRYNPGNRDC*R.L	1.21	3	2.761	0.145
609		SYN4_30, 170	R.DC*RLC*DNLSGM@RLK.H	-0.47	3	2.476	0.578
610	234	OCAR_4357 diguanylate cyclase	2.13
611		SYN4_40, 405	R.ERELVATNER.L	-0.97	2	2.292	0.095
612	235	OCAR_4482 phosphopantothenoylcysteine decarboxylase/phosphopantothenate--cyst	2.11
613		SYN2_10, 292	K.RNVAQLAR.D	-0.19	1	1.718	0.207
614	236	gi|47176978|ref|YP_015589.1| regulation protein RhiR [Oligotropha carboxidovo	10.53
615		SYN2_15, 343	R.RLSHHEQKVMSEAR.D	0	3	3.164	0.33
616	237	OCAR_6617 diguanylate cyclase	3.69
617		SYN3_15, 426	R.C*M#MIGMFSSALR.E	-0.26	1	1.209	0.002
618	238	OCAR_4756 cell division ATP-binding protein FtsE	5.48
619		SYN3_20, 272	R.M#LFLSLRPTR.G	0.01	2	1.869	0.004
620	239	OCAR_0789 conserved hypothetical protein	8.54
621		SYN2_20, 1152	R.EVRANEFM@GALLVPPM@LVR.V	-0.33	2	2.16	0.033
622		SYN3_20, 1112	R.EVRANEFM@GALLVPPM@LVR.V	-0.19	2	2.339	0.225
623		SYN4_20, 1195	R.EVRANEFM@GALLVPPM@LVR.V	-0.71	2	2.371	0.237
624	240	OCAR_4082 preprotein translocase SecA subunit	4.68
625		SYN4_20, 734	R.HFDVQLIGGMVLHEGDIAEM#K.T	-0.4	3	2.494	0.001
626		SYN4_50, 1220	R.DGEVVIIDEFTGRM@M@PGRR.Y	1.15	3	2.531	0.401
627	241	OCAR_5741 serine-type D-Ala-D-Ala carboxypeptidase	2.21
628		SYN3_20, 315	K.LRLDSQLEVSR.H	-0.17	2	2.361	0.138
629	242	OCAR_5013 NosX	4.67
630		SYN2_25, 256	R.PDQMSETIGLVDR.A	0.13	3	2.617	0.021
631	243	OCAR_6870 anti-sigma factor	5.45
632		SYN1_00, 541 - 543	R.LWRTM@SDMLHAK.Y	1.11	1	1.696	0.025
633	244	OCAR_5202 transcriptional regulatory protein FlbD	4.8
634		SYN1_15, 472	K.FEEATGGTLLLDEISEM#DVR.L	-1.21	2	2.94	0.097
635	245	OCAR_5966 redoxin domain protein	3.81
636		SYN1_10, 81	R.AKNNLK.V	-0.05	1	1.827	0.068
637	246	OCAR_7569 P-type conjugative transfer ATPase TrbB	4.28
638		SYN4_20, 336	K.PEAIARGARMLR.T	-1.13	2	1.841	0
639	247	OCAR_4746 3-hydroxybutyryl-coa dehydrogenase (beta-hydroxybutyryl-coa dehydro	6.14
640		SYN1_20, 1421	R.PC*PLLVKYVEAGWLGR.K	1.29	2	2.573	0.032
641		SYN4_20, 1551	R.PC*PLLVKYVEAGWLGR.K	0.55	2	2.193	0.083
642	248	OCAR_0452 3'-5' exonuclease	8.33
643		SYN1_57, 1566	K.LDTM@LARENRMDLAK.S	-0.45	2	2.234	0.35
644		SYN4_10, 658	R.M@DLAKSC*FEFLPTR.A	1.43	2	2.756	0.064
645	249	OCAR_4615 conserved hypothetical protein	0
646	250	OCAR_7061 nitrate transport ATP-binding protein NrtC	8.98
647		SYN4_35, 674	K.VM@YDGDKVTDVNTDVGYMTQK.D	-0.42	3	3.065	0.236
648	251	OCAR_4423 weak similarity to lipoprotein	11.26
649		SYN3_25, 675	R.M@LSLGSGDPTKIICSALIAQAFGAVRYPILPR.I	1.38	3	3.033	0.263
650	252	OCAR_5853 fatty acid/phospholipid synthesis protein PlsX	6.8
651		SYN4_20, 1739	K.HPAM@KAVSRVVHTDVAITM@EEK.P	-0.76	3	2.298	0
652	253	OCAR_7049 conserved hypothetical protein	5.27
653		SYN1_20, 320	R.YAMPAGRSVADVK.G	0.58	2	2.396	0.137
654		SYN3_15, 490	R.M#DDVM@SPAPLDPSRAMK.E	0.59	2	2.714	0.096
655	254	OCAR_7246 transcriptional regulator TetR family	9.38
656		SYN1_10, 458	R.KLAWGILAEPVDVDVTASR.L	1.49	2	2.475	0.331
657	255	OCAR_6349 amidophosphoribosyltransferase	6.39
658		SYN2_20, 1364	R.NVQPLFAELNAGGFAIAHNGNLTNGLTLRR.E	-1.39	3	2.915	0.392
659	256	OCAR_6608 ferredoxin	12.59
660		SYN3_30, 312	K.QILVWANIADC*M@RIK.G	-0.14	3	2.676	0.343
661	257	OCAR_4033 conserved hypothetical protein	1.35
662		SYN1_10, 195	K.LLADLQK.I	1.08	2	2.452	0.3
663	258	OCAR_5546 conserved hypothetical protein	2.47
664		SYN4_700, 1200	K.AKRSLVDGGYVR.E	1.17	1	1.044	0
665	259	OCAR_7202 DNA mismatch repair protein	7.03
666		SYN1_10, 358	R.PDIAFTLAGEER.A	0.38	2	2.589	0.203
667		SYN3_30, 541	R.ILKVEEM#NALLREM@EATPNSGQCNHGR.P	0.07	3	3.034	0.087
668	260	OCAR_4474 thioredoxin	17.92
669		SYN1_20, 1491	K.TASKYGVM@SIPTLM@IFK.G	-0.83	2	1.516	0.001
670	261	OCAR_5333 threo-3-hydroxyaspartate ammonia-lyase (L-threo-3-hydroxyaspartate	4.55
671		SYN4_20, 1394	R.SLASGVRQRHDAK.A	0.68	2	2.105	0.017
672	262	OCAR_6532 succinyl-CoA synthetase beta chain (SCS-alpha)(Vegetative protein 6	3.08
673		SYN3_10, 582	K.M@VLEDNALFR.H	1.02	1	1.41	0.007
674	263	OCAR_5861 permease YjgP/YjgQ	5.45
675		SYN2_35, 920	R.ERFISELISPPKDDQVAQR.S	-1.35	2	2.49	0.29
676	264	OCAR_5750 glycerophosphoryl diester phosphodiesterase	9.41
677		SYN1_10, 538	R.MM@TLAELC*EM@TAGR.V	-1.11	2	1.971	0.002
678		SYN1_20, 1413	R.MM@TLAELCEM#TAGRVPLVVEIK.S	-0.8	2	1.692	0
679		SYN1_20, 1413	R.M@MTLAELCEM#TAGRVPLVVEIK.S	-0.8	2	1.692	0
680		SYN2_40, 956	R.M@MTLAELCEMTAGRVPLVVEIK.S	-1.86	2	1.615	0
681		SYN2_40, 956	R.MM@TLAELCEMTAGRVPLVVEIK.S	-1.86	2	1.615	0
682		SYN3_20, 337	R.MM@TLAELC*EM@TAGR.V	1.81	2	1.997	0.002
683	265	OCAR_6729 FAD-dependent pyridine nucleotide-disulphide oxidoreductase	7.98
684		SYN1_10, 227	K.VEM#VGDGAK.K	1.85	1	1.764	0.072
685		SYN4_30, 332	K.AAC*DDAGNFALM#SC*QHATR.M	-1.53	2	2.603	0.176
686	266	OCAR_7210 exodeoxyribonuclease VII large subunit	3.99
687		SYN2_10, 445	K.RAPTPTAAAEM#AVPVR.A	0.28	2	1.669	0.529
688	267	OCAR_4175 K+-transporting ATPase C subunit	8.38
689		SYN1_10, 526	R.M@LGFM#GEPVVNVLK.L	1.73	2	2.379	0.161
690		SYN1_10, 526	R.M#LGFM@GEPVVNVLK.L	1.73	2	2.263	0.224
691		SYN4_10, 516	R.M@LGFM#GEPVVNVLK.L	0.38	2	2.205	0.075
692	268	OCAR_7431 putative cyclase superfamily	9.91
693		SYN3_30, 621	K.RIVDLSLLIEDNMPAHKLFQR.P	-0.89	2	1.585	0.492
694	269	OCAR_7423 5-methyltetrahydropteroyltriglutamate-- homocystei ne methyltransfe	4.36
695		SYN1_15, 545	K.VGAYLLEM@CTPRAGEMELLR.A	0.13	2	2.326	0.168
696	270	OCAR_5578 phage major tail tube protein putative	16.95
697		SYN3_30, 541	-.MLIIHEAGALFVGDDGPDNGKHVNLLTIK.L	0.92	3	2.77	0.306
698	271	OCAR_5344 FAD-dependent pyridine nucleotide-disulphide oxidoreductase	9.36
699		SYN1_20, 1057	-.MSEAIKTDVLIIGAGPC*GLFAVFELGLLDM@R.V	1.69	3	2.882	0.364
700		SYN2_50, 1204	R.VHLVDILDKIGGQC*AELYPEK.P	0.69	2	1.504	0.444
701	272	OCAR_4749 thiol:disulfide interChange protein TlpA (Cytochrome c biogenesispr	5.88
702		SYN4_10, 678	R.PAVDLAKKIK.P	0.85	2	2.286	0.121
703	273	OCAR_6890 protein YoaM	7.97
704		SYN1_10, 461	R.HFQLVRWGFIPAWVKDPK.A	1.64	2	2.307	0.081
705	274	OCAR_4426 glutathione import ATP-binding protein GsiA	4.94
706		SYN1_20, 1337	K.LLM@ELRKELGM#ALILVSHDLGVVSQSM@DK.I	-1.46	3	2.796	0.277
707	275	OCAR_4370 taurine import ATP-binding protein TauB	12.82
708		SYN3_20, 1148	R.VAIARGMAM@EPDILLM@DEPFAALDALTR.R	1.69	3	2.885	0.1
709	276	OCAR_6736 conserved hypothetical protein	21.95
710		SYN4_45, 306	K.QPLTATGSDLKGAPQR.F	-1.61	3	2.435	0.435
711	277	OCAR_4056 nuclease	7.35
712		SYN1_40, 824	R.MM#PAFAAAGINAATLEGR.R	-1.74	2	1.524	0.002
713		SYN3_57, 1134	R.MM#PAFAAAGINAATLEGR.R	-1.36	2	1.711	0
714	278	OCAR_6955 conserved hypothetical protein	5.88
715		SYN2_10, 796	R.TSSNAWTMLRK.T	-0.19	1	1.498	0.017
716	279	gi|47177053|ref|YP_015664.1| hypothetical protein pHCG3_099 [Oligotropha carb	16.26
717		SYN4_20, 754	R.GLLEARSSALDPC*TRIAK.P	-0.9	2	2.095	0.026
718	280	OCAR_4398 MmoS	4.19
719		SYN4_40, 1096	R.TKILALTANALVEDRYAC*FEAGMDGFLVK.P	0.59	3	2.432	0.466
720	281	OCAR_4403 conserved hypothetical protein	11.45
721		SYN1_10, 697	R.NSLDEAAASVTAR.Q	-0.35	2	2.239	0.001
722	282	OCAR_4109 methyltransferase FkbM family	8.3
723		SYN2_35, 1118	K.IDIEGMEM@EALEGAAQTIGR.T	-0.52	3	2.681	0.276
724	283	OCAR_5002 activator of Hsp90 ATPase 1 family protein	13.33
725		SYN4_57, 641	R.M#LTEPQALC*QWLAAGTIELR.P	0.17	2	2.271	0.317
726	284	OCAR_7254 protein TolR	10.67
727		SYN4_10, 584	-.MGM#SMGGAAGGGGRR.R	0.61	2	1.605	0.002
728	285	OCAR_6274 molybdopterin biosynthesis protein	6.47
729		SYN1_20, 2466	R.AKEMGADLLITSGGASVGDHDM@VK.P	-0.86	2	2.218	0.277
730	286	OCAR_6827 twin-arginine translocation pathway signal	7.08
731		SYN3_700, 379	K.ETMPDPKFVFRSTDNEC*EAVM#GSLLAVK.H	0.9	3	2.541	0.402
732	287	OCAR_4769 mosc domain	10.14
733		SYN3_10, 450	R.TLGHQHCGVYAEVIAGGDITPGDPVR.I	0.63	2	2.238	0.227
734		SYN4_10, 427	R.TLGHQHCGVYAEVIAGGDITPGDPVR.I	1.42	2	2.394	0.155
735	288	OCAR_4433 phenylalanyl-tRNA synthetase beta subunit	2.11
736		SYN1_20, 529	R.EKTLTDQDIEAVAGK.I	1.44	2	2.408	0.219
737	289	OCAR_6610 dihydroneopterin aldolase	17.36
738		SYN2_20, 1290	R.FVIDLELTIDLSESSRTDK.L	-1.32	3	2.911	0.357
739		SYN2_20, 1279	R.FVIDLELTIDLSESSRTDK.L	0.64	2	2.456	0.292
740	290	OCAR_7234 chaperonin GroL	3.28
741		SYN2_10, 526	R.GVDTLANAVKVTLGPK.G	-0.46	2	2.194	0.027
742	291	OCAR_5418 glycine dehydrogenase	2.7
743		SYN4_57, 1345	K.RDVCLIPASAHGTNPASASM@AGMK.V	0.35	2	2.207	0.022
744		SYN4_57, 1345	K.RDVCLIPASAHGTNPASASM#AGM#K.V	0.36	2	2.159	0.036
745	292	OCAR_7338 serine-type D-Ala-D-Ala carboxypeptidase	4.67
746		SYN3_20, 313	K.M@GFPAGTQVTVDNALKMM#M@VK.S	0.62	2	1.507	0.005
747	293	OCAR_5689 protease do	6.44
748		SYN2_57, 1390	R.SGGSQGIGFAIPANM#VRVVVASAKSGGK.A	0.18	3	2.385	0.003
749	294	OCAR_6091 udp-glucose 6-dehydrogenase (udp-glc dehydrogenase)(udp-glcdh) (udp	1.82
750		SYN4_15, 917	R.EGAAIR.D	0.14	1	1.117	0
751	295	OCAR_7089 porphobilinogen deaminase	8.88
752		SYN2_700, 246	R.LPEGGEVGPADALVMAQAGLERVGCADR.I	-0.79	3	2.097	0.001
753	296	OCAR_7644 conserved hypothetical protein	10.71
754		SYN3_15, 559	R.AEQTGKSVRMTVLVDPSAGVPR.I	-0.33	3	2.698	0.245
755	297	OCAR_5265 HflC protein	4.33
756		SYN2_20, 648	K.RLVVDAFARYR.I	0.96	2	1.995	0.012
757	298	OCAR_5387 multi-sensor hybrid histidine kinase	6.74
758		SYN1_10, 526	K.LVVKTSNVAAQEIGR.L	-1.37	2	2.334	0.186
759		SYN2_25, 428	R.DEHADPQRAAEVRFM@R.F	-1.03	2	2.165	0.433
760		SYN2_35, 632	R.DEHADPQRAAEVRFM@R.F	0.02	2	2.045	0.413
761		SYN3_20, 1473	-.MKADPSTARQDVAAPATEPVK.R	0.52	2	2.259	0.198
762	299	OCAR_5123 carbamoyl-phosphate synthase small subunit	5.04
763		SYN2_45, 518	K.VTVVTAKTSAEDILAMK.P	-0.85	3	2.046	0.003
764	300	OCAR_5035 respiratory nitrate reductase gamma subunit	11.2
765		SYN2_40, 582	K.QVLAM#AAGGIAGLMCLVGISLLTHRR.L	-0.9	3	2.779	0.185
766	301	OCAR_7323 membrane lipoprotein lipid attachment site putative	5.05
767		SYN2_57, 1419	K.GYYKEAGLDVNIVR.G	-0.58	2	1.607	0.002
768	302	OCAR_6214 cytochrome c oxidase subunit I	4.98
769		SYN2_35, 322 - 323	R.HASATQAM@TVSM#K.A	0.37	2	2.467	0.175
770	303	OCAR_4041 conserved domain protein	39.62
771		SYN2_40, 1607	-.MHNHPSGDPTPSQADIQM@TK.S	1.77	2	2.075	0.488
772	304	OCAR_4293 phosphoesterase PA-phosphatase related	5.41
773		SYN4_10, 394	-.MAERTAATLTGRLCR.I	-1.71	3	2.797	0.066
774	305	OCAR_6910 pyruvate phosphate dikinase	2.65
775		SYN3_57, 1827	R.M#PMIEPELSGEFGTLMGWADQFRK.L	1.78	2	1.502	0
776	306	OCAR_6844 transporter ATPase	7.78
777		SYN2_50, 1043 - 1044	R.EDYIAELGAIRVEILSRLR.G	1.06	2	2.575	0.209
778	307	OCAR_6395 conjugal transfer protein	26.44
779		SYN4_25, 431	R.GFFAPVHRALTEPILLGGAPR.T	1.58	3	2.684	0.29
780	308	OCAR_6616 twin-arginine translocation pathway signal	3.09
781		SYN2_20, 416	R.AIAAPAVTPLGR.D	-0.27	1	1.02	0.516
782	309	OCAR_6352 small GTP-binding protein domain	2.13
783		SYN2_10, 232	R.AIVLAVNK.W	0.59	2	2.223	0.245
784		SYN2_10, 234	R.AIVLAVNK.W	-0.15	1	1.521	0.039
785	310	OCAR_6245 dihydroxy-acid dehydratase	2.26
786		SYN2_10, 405	K.SLPGM#M#M#AMCR.L	-0.24	2	1.905	0.006
787	311	OCAR_4261 diaminopimelate epimerase	17.24
788		SYN3_57, 876	-.MTVLANHSFAKM@NGIGNEIVIVDLR.N	0.91	3	2.785	0.203
789		SYN4_20, 1043	R.IYNNDGSEAGACGNGMRCVAKR.V	0.38	2	2.193	0.089
790		SYN4_50, 956	R.IYNNDGSEAGACGNGMRCVAKR.V	0.08	2	1.986	0.434
791		SYN4_15, 634	R.IYNNDGSEAGACGNGMRCVAKR.V	0.41	2	2.186	0.05
792	312	OCAR_5283 C4-dicarboxylate-binding periplasmic protein	11.21
793		SYN2_40, 247	K.IMSANRPLHKPEDFR.G	0.81	2	2.881	0.548
794		SYN4_45, 319	K.HATLSNHGYLGYAVIVNKK.F	0.58	3	3.642	0.569
795	313	OCAR_4145 helicase C-	1.17
796		SYN1_57, 1083	R.WPALVIVVPK.M	0.24	1	1.58	0.333
797		SYN2_700, 557	R.WPALVIVVPK.M	0.2	1	1.587	0.26
798	314	gi|47177012|ref|YP_015623.1| ribulose-phosphate 3-epimerase [Oligotropha carb	11.39
799		SYN4_25, 391	K.KVFDVHLMIAPVDPYLEAFAK.A	1.93	3	2.693	0.417
800	315	OCAR_6153 AcrB protein	2.25
801		SYN3_15, 436	K.AGFTSGDAIAEM@ERLADLLPR.G	1.41	3	2.164	0.001
802	316	OCAR_6674 extracellular tungstate binding protein	6.14
803		SYN3_25, 277	K.INGNQLFYPNATDPNA.	-0.2	2	2.481	0.197
804	317	OCAR_5714 permeases of the drug/metabolite transporter	16.72
805		SYN2_20, 507	R.PM@TGDLGWGWFATCIALVSITLGTLYQK.R	1.67	3	2.466	0.002
806		SYN2_15, 419	R.MSYVSVLLAIIIAIWRPK.W	-0.27	2	1.706	0.503
807	318	OCAR_7248 putative Cell division protease FtsH homolog	7.05
808		SYN2_30, 550	R.DKM#SMSLEQMTSRLAIM#M@GGR.V	-0.07	2	2.074	0.014
809		SYN3_20, 745	R.MVTQAEFEEAKDKVMM#GAER.K	-1.37	2	1.552	0.5
810		SYN3_40, 698	K.M@SM#SLEQM@TSRLAIMMGGR.V	1.37	2	1.518	0.456
811	319	OCAR_5381 flagellar basal body rod protein	12.12
812		SYN1_10, 657	-.MAITDLPM#LSMLRTK.M	1.82	2	1.699	0
813	320	OCAR_4673 peptidase U62 modulator of DNA gyrase	7.37
814		SYN3_30, 502	K.GAMLIGNGPTDLHRITMVGNDLELDAGIGTCGK.N	1.27	3	3.957	0.555
815	321	OCAR_5021 cadmium-translocating P-type ATPase	1.83
816		SYN4_20, 190	R.RAVEALM#ALR.P	1.37	2	2.366	0.176
817	322	OCAR_4456 dihydroxy-acid dehydratase	3.59
818		SYN2_35, 1059	K.PIIAVVNSFTQFVPGHVHLK.D	1.3	3	3.082	0.488
819	323	OCAR_5341 conserved hypothetical protein	1.86
820		SYN3_20, 1431	R.SQELSMIAQSMAQMAVR.F	-0.46	2	2.288	0.196
821	324	OCAR_7565 P-type conjugative transfer protein TrbJ	8.73
822		SYN3_20, 1308	R.ADALTQAERAAAAEQGREQR.R	0.52	3	2.826	0.223
823	325	OCAR_5420 glycine cleavage system T protein	11.78
824		SYN1_40, 820	R.FM#DSGPRTLLGIPC*FVSR.S	-1.07	3	3.01	0.078
825		SYN4_20, 298	R.LVTTLLADPAVLPIGLGARDSLR.L	1.18	3	2.772	0.29
826	326	OCAR_6856 acyl-CoA dehydrogenase	4.02
827		SYN2_20, 880	K.LAVDKGAALNDLC*AELAAIVAR.V	-0.69	2	2.083	0.359
828	327	OCAR_5478 alkylhydroperoxidase like protein AhpD family	18.67
829		SYN2_35, 815	R.AALNWAESLTLVADTGAPDTDYEEM#K.A	1.02	3	2.729	0.097
830	328	OCAR_6775 phosophohydrolase	6.04
831		SYN1_20, 459	-.MQRC*AGVADRM#GVVGPR.V	0.31	2	2.428	0.116
832		SYN4_20, 468	-.MQRC*AGVADRM#GVVGPR.V	0.57	2	2.244	0.306
833	329	OCAR_5978 iron-sulfur cluster assembly accessory protein	29.2
834		SYN1_20, 1049	K.M@AAQFVFNNPNQTGAC*GCGESVQLTPAKADG.	0.36	3	2.849	0.017
835		SYN3_700, 247	K.VDKMAAQFVFNNPNQTGAC*GCGESVQLTPAK.A	-0.91	3	2.848	0.058
836	330	OCAR_4850 acetoacetyl-CoA reductase	3.45
837		SYN3_00, 373	-.M#GAAIAR.A	1.15	1	1.639	0.252
838	331	OCAR_4251 pyridine nucleotide-disulphide oxidoreductase domain protein	3.75
839		SYN3_20, 1431	R.TGEAVRAPAFDPIDCYR.V	-0.45	2	2.654	0.138
840	332	OCAR_6582 protein Blr3103	15.38
841		SYN2_35, 1239	K.TLEELSSAEWESLCDGC*GRC*CLEK.L	-0.83	2	1.667	0.003
842	333	OCAR_6800 siroheme synthase	4.66
843		SYN3_15, 470	R.PGEAIHSTDLAGLPDCC*TIIR.D	1.3	3	3.068	0.411
844	334	OCAR_6646 glycerol-3-phosphate dehydrogenase	2.53
845		SYN1_15, 295	R.TLNLRRDIAGK.P	-0.76	2	1.928	0.004
846		SYN4_15, 310	R.TLNLRRDIAGK.P	-0.39	2	1.863	0.004
847	335	OCAR_4669 transcriptional regulator MarR family	9.8
848		SYN3_10, 582	R.LGCCAQASSSDAK.E	0.1	1	1.416	0.004
849	336	OCAR_6094 methionyl-tRNA synthetase	2.29
850		SYN1_00, 128	R.NAARFKDM#DR.R	-1.46	1	1.542	0.008
851	337	OCAR_6257 septum formation initiator	12.61
852		SYN2_20, 815	-.MTAHRAVMVSRAR.F	-1.93	2	1.61	0.002
853	338	OCAR_5194 flagellar hook-length control protein	4.46
854		SYN1_15, 472	-.M#VDSNTVAADRDVPAPAPQDR.P	-1.21	2	2.199	0.291
855		SYN3_15, 470	-.M#VDSNTVAADRDVPAPAPQDR.P	-0.68	3	3.009	0.415
856	339	OCAR_4176 sensor protein KdpD	1.75
857		SYN4_25, 215	R.LNEGKVYLPKTAK.R	1.12	2	2.417	0.177
858	340	OCAR_6413 hypothetical protein	18.99
859		SYN3_10, 652	R.LASGFIVDLVNGK.T	-1.32	1	1.709	0.112
860	341	OCAR_6120 hypothetical protein	22.22
861		SYN4_30, 217	K.LNELLKLQQTLLSDGR.I	-1.44	3	2.719	0.364
862	342	OCAR_5227 UDP-N-acetylmuramoylalanine--D-glutamate ligase	3.01
863		SYN2_20, 416	K.LVLALGGVAPVK.P	-0.33	1	1.989	0.234
864	343	OCAR_6323 SurA N- domain family	3.64
865		SYN2_00, 104	R.QASIRDTIVK.T	-0.82	2	2.262	0.145
866	344	OCAR_6169 phosphatidylcholine synthase (CDP-diglyceride-choline O-phosphatidy	0
867	345	gi|47177070|ref|YP_015681.1| adhesin [Oligotropha carboxidovorans]	1.59
868		SYN4_20, 628	R.ERELLSAWRIVGDIEPR.Y	1.67	3	2.619	0.008
869	346	OCAR_4364 methyltransferase GidB	14.85
870		SYN3_20, 1055	R.ALHPSRTGGDGCVVEVTEIVRC*SM#AM@PAGGNGA.	0.13	3	3.234	0.026
871		SYN3_20, 1055	R.ALHPSRTGGDGCVVEVTEIVRC*SM@AM#PAGGNGA.	0.13	3	3.148	0.095
872	347	OCAR_4451 conserved hypothetical protein	15.85
873		SYN3_90, 231	K.GDRLVVDM@TTGVSRVESSGGR.G	1.1	3	2.808	0.12
874		SYN4_10, 199	K.TNTVTLTGGVVLTK.D	1.47	2	2.269	0.173
875	348	OCAR_4805 hypothetical protein	39.02
876		SYN4_25, 407	R.FLSGDIRM#LAGEAR.H	-0.2	2	1.534	0.473
877	349	OCAR_6442 protein Bll3966	12.5
878		SYN2_35, 292	-.M#RIYIDADACPVKEEAYR.V	0.74	3	2.467	0.007
879	350	OCAR_5900 NADH dehydrogenase (quinone) d subunit	4.69
880		SYN1_25, 194	K.IRAPGFAHLQAM@DFIC*K.G	-1.81	3	2.942	0.195
881	351	OCAR_4049 glutamate synthase domain protein	6.12
882		SYN1_45, 438	R.AM#ALGADWCNSARGFM@FSLGCIQSLSC*HTGR.C	-1.9	3	3.138	0.152
883	352	OCAR_6967 outer membrane protein Omp31	13.92
884		SYN2_35, 718 - 719	K.LSVVDGADSFSSSATHSGYTIGAGLEYM@M@AR.N	0.47	3	2.915	0.196
885	353	OCAR_4430 transcriptional regulator LysR family putative	9.97
886		SYN3_10, 664	R.SGGAVPSYTVETRSSLM#AC*QMVR.D	1.97	3	2.808	0.141
887		SYN3_20, 1317	R.SSLM@ACQMVRDGAGIAILDRVC*AQAVDLR.G	0.41	3	2.123	0.433
888	354	gi|47177009|ref|YP_015620.1| ribulose bisophosphate carboxylase [Oligotropha	2.47
889		SYN3_15, 358	-.MNDQSMTIRGK.D	1.37	2	2.229	0.359
890	355	OCAR_6521 succinyl-CoA ligase [ADP-forming] subunit alpha (Succinyl-CoA synth	20.86
891		SYN2_25, 272	R.MGHAGAIVAGGKGDAESKIAAM#EAAGIAVSASPAR.L	-1.26	3	2.764	0.236
892		SYN3_40, 1200	K.NGTFHSEAAIAYGTKM#VGGTSPGK.G	-0.06	2	1.511	0.001
893	356	OCAR_5549 hypothetical protein	5.36
894		SYN1_30, 333	-.MTKAPPTADDELKR.T	1.8	2	1.932	0.003
895	357	OCAR_5860 glycosyl transferase family 9	5.95
896		SYN4_35, 917	K.LMLEPEDIHPAIVFSQSAAR.A	1.83	3	2.038	0.001
897	358	OCAR_4945 conserved hypothetical protein	1.95
898		SYN4_30, 320	R.FAQKASASGPILFLKNDR.I	-1.21	2	2.202	0.186
899	359	OCAR_7476 oligopeptide ABC transporter substrate-binding protein	4.76
900		SYN2_20, 931	R.LTTSVPDPVLPARLTLINIVSK.A	-0.07	2	2.385	0.261
901	360	OCAR_4660 YbaK/ebsC protein	10.19
902		SYN3_10, 544	K.LAAAFGGKSAQM@M#K.P	0.34	2	1.937	0
903	361	OCAR_5417 protein RecA	7.5
904		SYN2_64, 420	R.AELEGEM@GDSLPGLQARLM#SQALRK.L	1.39	3	2.014	0.004
905		SYN3_20, 1176	R.AELEGEMGDSLPGLQARLMSQALRK.L	-0.49	3	3.092	0.216
906	362	gi|47177077|ref|YP_015688.1| TrbL [Oligotropha carboxidovorans]	8.89
907		SYN2_25, 272	K.LM@ALVM#IARIGSEVLLGLANEPSSGDQYLK.T	0.67	3	2.843	0.015
908		SYN2_25, 272	K.LM#ALVM@IARIGSEVLLGLANEPSSGDQYLK.T	0.67	3	2.8	0.028
909	363	OCAR_4811 conserved hypothetical protein	10.58
910		SYN3_20, 399	-.M#YGLIAHGLEKDTVM@QGM#SER.Q	-0.44	2	2.199	0.278
911	364	OCAR_7453 protein-L-isoaspartate	6.23
912		SYN4_20, 468	R.AAFEGGGLDRVRSLIWK.R	1.46	2	2.185	0.308
913	365	OCAR_6221 protein-export membrane protein SecD	2.07
914		SYN1_00, 539	R.VPPDSELLK.G	-0.18	1	1.663	0.211
915		SYN3_00, 549	R.VPPDSELLK.G	-0.05	1	1.563	0.021
916	366	OCAR_4710 response regulator receiver domain protein	12.99
917		SYN4_50, 798	-.M#GAPLVPPFTFDTATAKVR.M	-0.84	2	1.512	0.006
918	367	OCAR_4232 phage integrase	7.1
919		SYN4_25, 620	K.YIHSLDTALIMAADTISGYVQGLLDGVKFK.Q	1.21	3	2.684	0.022
920	368	OCAR_5201 flagellar motor switch phosphatase FliY (CheY-Pphosphatase fliY) (Fl	12.61
921		SYN4_10, 179	K.LGVTM@TEIIKAER.A	-1.13	2	2.333	0.074
922	369	OCAR_5348 protein containing	10.99
923		SYN3_20, 608	R.SDCASVLQKTLDEERATDK.K	-0.34	3	2.552	0.345
924	370	OCAR_4366 hypothetical protein	56.41
925		SYN2_45, 592	R.ETEICGYQAGSC*PLPQGDCFT.	-0.26	2	1.882	0.001
926	371	OCAR_4890 superoxide dismutase [Mn]	18.59
927		SYN1_35, 246 - 247	K.HHQAYVTNGNNLLK.G	-1.52	3	2.855	0.295
928		SYN1_35, 739	K.NQGLFNNAAQHYNHTLFWK.W	1.37	3	2.763	0.392
929		SYN2_35, 734	K.NQGLFNNAAQHYNHTLFWK.W	0.6	2	4.582	0.678
930		SYN2_35, 735	K.NQGLFNNAAQHYNHTLFWK.W	0.81	3	3.665	0.563
931	372	OCAR_7028 trehalose synthase (Maltose alpha-D-glucosyltransferase)	2.09
932		SYN1_20, 737	R.YM#TQAGRRVAEMQTALASR.S	-0.51	3	2.856	0.371
933	373	gi|47177046|ref|YP_015657.1| methylase protein [Oligotropha carboxidovorans]	1.87
934		SYN2_30, 292	R.KLSFATNM@STLK.G	-0.63	2	2.316	0.357
935		SYN4_25, 298	R.LMRKAGLEADIAR.L	-1.55	2	2.414	0.16
936	374	OCAR_5813 DUF88	5.16
937		SYN2_00, 88	R.SLVEAVQRR.G	-0.08	2	2.4	0.168
938	375	OCAR_5958 peptidase M48 Ste24p	3.61
939		SYN1_20, 1421	K.DAPALMHRHEM@M@RAK.V	1.42	2	2.546	0.089
940		SYN1_20, 1421	K.DAPALM#HRHEM#M@RAK.V	1.43	2	2.396	0.145
941		SYN1_20, 1421	K.DAPALM#HRHEM@M#RAK.V	1.43	2	2.25	0.234
942	376	OCAR_4014 conserved hypothetical protein	5.54
943		SYN3_40, 1200	R.AVCM#NRNLWGVENFEEISIR.H	0.94	2	1.511	0.004
944	377	OCAR_5297 voltage gated chloride channel family protein	3.51
945		SYN1_40, 703	R.RC*YPLGSRTQVVAVDAEM@K.Y	-1.42	3	2.013	0.001
946	378	OCAR_4292 argininosuccinate synthase	4.27
947		SYN2_15, 636	R.IYKPWLDQQFIDELGGR.A	0.27	3	3.035	0.483
948		SYN4_15, 650	R.IYKPWLDQQFIDELGGR.A	0.03	3	3.254	0.363
949	379	OCAR_6305 Ppx/GppA phosphatase	10.62
950		SYN2_15, 555	K.LSALGVISGVHKPDGIVGDLGGGSLELIDVR.G	-0.62	3	2.491	0.008
951		SYN3_20, 451	R.FRQC*LKLAGQTGAVETV.	-1.89	2	2.385	0.194
952		SYN4_20, 468	R.FRQC*LKLAGQTGAVETV.	-1.51	2	3.149	0.287
953	380	OCAR_7354 malate synthase G	2.64
954		SYN1_15, 535	R.LFGRVEEC*LSLPANTLK.I	1.71	2	1.725	0.633
955		SYN2_15, 538	R.LFGRVEEC*LSLPANTLK.I	1.5	2	1.565	0.71
956		SYN3_15, 538	R.LFGRVEEC*LSLPANTLK.I	1.43	2	1.634	0.705
957		SYN4_15, 558	R.LFGRVEEC*LSLPANTLK.I	0.98	2	2.034	0.64
958	381	OCAR_6807 putative signal-transduction protein with CBS domains	19.8
959		SYN2_10, 164	K.ETEYEEDLLRDYVM@GIGYR.	-1.62	3	2.916	0.19
960	382	OCAR_5454 multicopper oxidase type 3	4.24
961		SYN2_10, 790	R.ATEGDTIEFTLK.N	1.7	2	2.352	0.214
962	383	OCAR_4652 lipolytic enzyme G-D-S-L	8.09
963		SYN4_35, 915	R.MQAAGADVVLIDPQYVPAVTAKK.E	1.11	2	1.536	0.452
964	384	OCAR_4770 ATP-dependent chaperone ClpB	2.74
965		SYN1_90, 407	K.ETDAGSKSRLQTLETDLAELEK.K	0.6	2	1.517	0.001
966	385	OCAR_5261 protein of unknown function	4.73
967		SYN1_20, 372	-.MATDLIR.Y	0.5	2	2.304	0.017
968	386	OCAR_5946 citrate (Si)-synthase	6.68
969		SYN2_20, 251	R.LMGFGHR.V	0.5	2	2.671	0.425
970		SYN2_35, 339	K.IFILHADHEQNASTSTVR.I	0.7	3	4.207	0.52
971		SYN3_20, 249	R.LMGFGHR.V	0.93	2	2.568	0.309
972	387	gi|47177026|ref|YP_015637.1| [Ni/Fe] hydrogenase-like protein small subunit [	8.91
973		SYN2_50, 1320	R.MFTETPKVGGIPVGLPTDM#PK.A	1.65	2	1.578	0
974	388	OCAR_4849 poly-beta-hydroxybutyrate polymerase	5.29
975		SYN4_20, 1688	K.YYILDLSPHNSM@VKYLVGQGHTVFIISWR.N	-0.08	3	2.842	0.45
976	389	OCAR_4884 twin-arginine translocation pathway signal	6.68
977		SYN2_30, 454	K.GETIPSLVGDVHYRPEDHQC*VRPVIIVR.G	1.47	3	3.583	0.347
978	390	OCAR_5632 taurine transport system permease protein TauC	9.79
979		SYN2_35, 736	K.ARFSFDTATVM#AGM@AIIGLLSVLMTK.A	-0.35	3	3.381	0.208
980		SYN2_90, 246	K.ARFSFDTATVM#AGM#AIIGLLSVLMTK.A	1.37	3	2.744	0.162
981		SYN2_35, 736	K.ARFSFDTATVM@AGM#AIIGLLSVLMTK.A	-0.35	3	2.676	0.309
982		SYN3_35, 724	K.ARFSFDTATVMAGM#AIIGLLSVLM@TK.A	0.32	3	2.753	0.132
983	391	OCAR_7274 phosphoglycerate kinase	8.02
984		SYN2_15, 378	K.RVLLRVDLNVPM#DNGR.V	-1.84	2	1.506	0.004
985		SYN4_25, 175	K.ELAPTALRILEK.A	-0.73	2	2.28	0.097
986	392	OCAR_6971 protein of unknown function	15.42
987		SYN4_20, 1735	K.IGIVVDDAPFLAVEM@M#AVEQDGKPLLSFR.T	0.7	3	2.037	0.002
988	393	OCAR_5282 2-isopropylmalate synthase	3.28
989		SYN1_20, 431	R.DGEQCPGATMTHEEK.L	0.66	2	2.518	0.243
990		SYN3_20, 427	R.DGEQCPGATMTHEEK.L	-0.24	2	2.235	0.07
991	394	OCAR_6720 ribonucleoside-diphosphate reductase alpha subunit (Ribonucleotide r	1.96
992		SYN4_20, 978	R.TFHIEDVQDQVELALMR.S	-0.04	2	1.615	0.002
993	395	OCAR_5851 ubiquinol-cytochrome C chaperone	18.23
994		SYN1_45, 438	R.TIEAIYGM@IVTQARQPVFYAGYGVPDTVSGR.F	1.89	3	3.459	0.093
995	396	OCAR_7291 ribonuclease HI	10.74
996		SYN4_40, 649	R.MELLAAISALEALK.R	-0.2	2	2.234	0.254
997	397	OCAR_6518 oxalate/formate antiporter	3.23
998		SYN4_10, 603	R.PFFGWISDRIGR.E	0.48	2	2.251	0.144
999	398	OCAR_6524 pyruvate kinase	1.49
1000		SYN2_10, 408	-.M#SRNRR.A	0.49	2	1.526	0.477
1001	399	OCAR_5023 3-octaprenyl-4-hydroxybenzoate carboxy-lyase (Polyprenylp-hydroxyben	2.43
1002		SYN1_10, 303	K.LPLARAVMAM#R.P	1.78	2	1.61	0.002
1003	400	OCAR_4317 MexT protein	4.82
1004		SYN2_20, 650	K.PPGAPYVTMPLFR.E	-0.79	2	1.507	0.009
1005	401	OCAR_4349 aminotransferase class I and II	2.31
1006		SYN1_20, 372	R.VGFVAGDR.A	-0.49	2	2.242	0.045
1007	402	gi|47177008|ref|YP_015619.1| fructose-1,6-bisphosphate aldolase [Oligotropha	11.03
1008		SYN4_40, 1157	K.HGFTSVMM#DGSLEADGKTVASYRYNADITR.R	0.88	3	2.798	0.063
1009		SYN4_40, 1157	K.HGFTSVM#MDGSLEADGKTVASYRYNADITR.R	0.88	3	2.621	0.364
1010	403	OCAR_7145 ATP-binding protein of ABC transporter duplicated ATPase domains	4.26
1011		SYN1_30, 648	K.EM#LIAALSEYEGAMLFVSHDR.H	0.06	3	2.611	0.011
1012	404	OCAR_5058 6-phosphogluconate dehydrogenase (decarboxylating)	8.72
1013		SYN2_20, 230	K.GIHYIDVGTSGGIWGHERGYCM@M@IGGDK.A	-1.92	3	2.361	0
1014	405	OCAR_5647 amine oxidase	3.51
1015		SYN2_25, 290	K.IPGAWWM#SEAFGGCC*VYVEGAR.H	0.38	3	2.796	0.104
1016	406	OCAR_7340 conserved hypothetical protein	13.04
1017		SYN2_40, 1688	-.M#IVTTPFSPDDVISFWREAGAER.W	1.77	2	1.518	0.002
1018	407	OCAR_5707 chase2	2.05
1019		SYN2_20, 419	R.RVPLVM#EAQGQIR.P	0.68	2	2.095	0.011
1020	408	OCAR_6907 L-aspartate oxidase	3.57
1021		SYN3_10, 696	K.AIITALIETVRKTPSIR.I	-1.4	2	2.174	0.287
1022	409	OCAR_6959 cytochrome B/c1	3.05
1023		SYN2_35, 658	R.ILTVAYFAYFLIVLPILSR.I	-0.43	2	1.705	0.508
1024	410	OCAR_4126 putative aliphatic sulfonates transport permease protein SsuC	4.27
1025		SYN2_15, 176	R.LLDPTLQALR.A	1.08	2	2.225	0.263
1026	411	OCAR_4581 rare lipoprotein A	15.57
1027		SYN1_15, 485	-.M#AC*VIGLGTNASEARSQK.S	0.63	2	2.401	0.038
1028		SYN3_15, 490	-.M#AC*VIGLGTNASEARSQK.S	0.52	2	2.52	0.258
1029	412	OCAR_7693 cation efflux system protein CzcA	3.12
1030		SYN3_15, 602	R.LRPVLM#TALVASLGFVPM#ALATGAGAEVQR.P	-1.86	3	2.015	0
1031	413	OCAR_6279 NADH:ubiquinone oxidoreductase 17.2 kd subunit	14.71
1032		SYN4_35, 525	R.IFTWWNGFTFGTQFWTWR.F	0.73	3	2.76	0.005
1033	414	OCAR_5776 conserved hypothetical protein	23.47
1034		SYN2_35, 1296	K.PASSEALETEWDQIASVLLGK.Q	-1.15	2	1.952	0.009
1035	415	OCAR_4338 conserved hypothetical protein	19.23
1036		SYN3_20, 1317	-.M@KLNGHCSPVVTITPERIATATLSVETPR.R	-1.68	3	3.311	0.308
1037	416	OCAR_6854 methylmalonate-semialdehyde dehydrogenase (acylating)	4.84
1038		SYN1_10, 199	R.SRIINR.F	0.05	1	1.75	0.1
1039		SYN2_10, 188	R.SRIINR.F	-0.07	1	1.644	0.105
1040		SYN4_20, 287	K.KTADTLIEKLTPR.V	-1.13	3	2.039	0.001
1041	417	OCAR_1171 sulfur oxidation protein	15.52
1042		SYN2_20, 1166 - 1167	-.M@MPQPIEPEVLM#TSTIR.I	1.94	2	1.654	0.001
1043		SYN2_20, 1166 - 1167	-.MM@PQPIEPEVLM#TSTIR.I	1.94	2	1.653	0.002
1044	418	OCAR_6769 branched-chain amino acid ABC transporter permease protein	9.23
1045		SYN2_30, 655	R.VTQFYFIYM@IVFACFAAFALLVASPLGM#R.F	-0.24	3	2.642	0.013
1046		SYN2_50, 1330	R.VTQFYFIYM@IVFACFAAFALLVASPLGM#R.F	-0.34	3	3.039	0.272
1047		SYN3_90, 323	R.VTQFYFIYM@IVFACFAAFALLVASPLGM#R.F	-1.27	3	2.639	0.01
1048	419	OCAR_6949 chromosome segregation protein SMC	1.46
1049		SYN4_15, 332	R.AQLEDAPAQFAEK.R	0.67	2	2.655	0.112
1050	420	OCAR_5472 4-diphosphocytidyl-2C-methyl-D-erythritol synthase	10.47
1051		SYN2_20, 838	K.AGIKAVPSSSGAALVCLGDM@PLVDSK.V	1.67	3	2.8	0.133
1052		SYN3_20, 1369	R.VDESITFATLPAFKAVTEGEM@IATVK.L	-0.02	3	2.756	0.161
1053	421	OCAR_6551 transferase hexapeptide repeat	9.62
1054		SYN2_30, 411	K.IGEGAILCDFSM#LTSNATIGK.F	1.64	3	2.742	0.255
1055	422	OCAR_7236 amine oxidase	3.33
1056		SYN3_10, 769	R.ASSISLFALTLGLAK.P	-0.34	2	2.304	0.129
1057	423	OCAR_6857 enoyl-CoA hydratase/isomerase	6.8
1058		SYN2_35, 628	R.DIC*M#LPAEALAVSRK.L	1.43	3	2.027	0.001
1059	424	OCAR_4883 hypothetical protein	16.36
1060		SYN2_15, 143	R.HLIISTK.G	-0.73	2	1.633	0.484
1061	425	OCAR_7387 leucine aminopeptidase	5.03
1062		SYN2_25, 382	K.GVCFDTGGLDLKPSSAM#LIM@K.K	0.02	3	2.036	0.002
1063	426	OCAR_4548 lipid A export ATP-binding/permease protein MsbA	6.16
1064		SYN2_30, 512	R.IKSLAAGQFM#GTAYIMEAVQESLQGIR.T	-0.4	3	3.168	0.196
1065		SYN4_10, 238	R.QRIAIAR.A	-0.12	1	1.595	0.059
1066	427	OCAR_5532 hypothetical protein	16.9
1067		SYN4_25, 319	-.M#TSQTTAAGAR.T	0.49	2	1.641	0.002
1068	428	OCAR_6322 organic solvent tolerance protein	3.3
1069		SYN1_64, 480	K.FSGWDRVEGGGRANVGVQATTQFDR.G	-0.64	3	2.004	0.431
1070	429	OCAR_4269 ribosomal protein L19	19.85
1071		SYN3_00, 284	R.QTTTAAAAAE.	0.86	1	1.53	0.023
1072		SYN4_10, 658	-.M#NLIQELEKEQLDK.L	1.36	2	2.58	0.265
1073	430	OCAR_6853 diguanylate cyclase/phosphodiesterase	1.43
1074		SYN3_25, 223	R.ELENTLLLLTR.H	-0.85	2	2.269	0.247
1075	431	OCAR_4956 putative flavin-nucleotide-binding protein	11.54
1076		SYN4_30, 268	K.YRPEKDYTPIDDFAPAQITVFK.C	-0.26	2	2.949	0.356
1077	432	OCAR_7528 DNA polymerase I (POL I)	8.57
1078		SYN1_30, 336	K.ARLISERM@NNVYESLER.P	-1.32	2	2.217	0.298
1079		SYN2_35, 996	K.QAFKDGLDIHAM@TASEM#FGVPIKDMPGEVR.R	-0.05	3	2.201	0
1080		SYN3_20, 1257	K.MGLPGGQKTKTGAWSTTASILEDLAEAGHDFPR.K	0.41	3	2.059	0.002
1081	433	OCAR_6636 hopanoid-associated phosphorylase	16.18
1082		SYN3_25, 338	K.QEARIAAGPGLTVIC*SSSNPVQLR.E	0.93	3	2.934	0.154
1083		SYN4_40, 2850	R.LDGAM#AMTALGR.	-0.72	1	1.087	0.001
1084	434	OCAR_4424 twin-arginine translocation pathway signal	6.22
1085		SYN4_35, 767	R.ELSAEGEAAM@IEFAQDWLRNLFGGDIAK.V	0.81	3	2.743	0.071
1086	435	OCAR_4653 O-succinylhomoserine sulfhydrylase	8.93
1087		SYN3_20, 1555	R.ATATGMAAMTTAM@LAPLQAGDHVVAAKALFGSCR.Y	1.41	3	2.938	0.057
1088	436	OCAR_5670 50S ribosomal protein L5	15.68
1089		SYN1_20, 2906	-.MAETAYIPRLR.E	1.24	1	1.35	0.474
1090		SYN1_35, 2614	-.MAETAYIPRLR.E	1.2	1	1.393	0.464
1091		SYN1_57, 371	-.MAETAYIPRLR.E	1.14	1	1.644	0.481
1092		SYN3_10, 329	K.VVINM@GVGEAVNDRK.K	1.53	2	2.32	0.093
1093	437	OCAR_5497 acetyltransferase gnat family	11.17
1094		SYN2_40, 731	-.MTTPAPAPDLVGAHVRLRLMR.E	0.12	3	2.411	0.005
1095	438	OCAR_6105 conserved hypothetical protein	9.85
1096		SYN1_30, 350	R.NLSLLM@KFQGR.P	1.36	2	1.509	0.003
1097	439	OCAR_7475 inner membrane ABC transporter permease protein YddR	6.8
1098		SYN2_30, 436	R.LTRSGM#LDVLSQDYIRTAR.A	1.92	3	2.563	0.018
1099	440	OCAR_6096 thymidylate kinase	7.89
1100		SYN3_20, 1431	R.IWETMQHRLASALPAR.A	0.45	2	2.059	0.394
1101	441	OCAR_4993 lppg:fo 2-phospho-l-lactate transferase	3.82
1102		SYN2_10, 145	-.M@ALCGGVGGAK.L	-1.06	2	2.036	0.012
1103	442	OCAR_5103 AsmA	4.39
1104		SYN1_35, 1064	K.LSFDGTM@TNRSSLLLEGTLAADM#PSLR.G	0.34	3	2.92	0.293
1105	443	OCAR_5477 dolichyl-phosphate beta-D-mannosyltransferase	13.76
1106		SYN1_15, 531	R.RDRFEAIAPSLSEQGFK.I	-1.49	3	2.13	0.592
1107		SYN3_700, 279	R.GLSGAC*IEGILASSAPFVAVM@DADLQHDETR.L	1.21	3	3.22	0.263
1108		SYN3_15, 542	R.RDRFEAIAPSLSEQGFK.I	-1.94	3	2.277	0.554
1109	444	OCAR_3736 mercuric reductase	5.58
1110		SYN2_20, 1894	K.DQFVYM@AAYGAKLAAKNALNSNSLR.Y	-0.17	3	2.624	0.032
1111	445	OCAR_4445 diguanylate cyclase	3.91
1112		SYN3_10, 326	R.ENGEPVRLFGVK.Q	0.95	2	1.738	0.001
1113	446	OCAR_5807 lytic transglycosylase catalytic	2.52
1114		SYN1_15, 297	-.M#IVTLAPAPVEAVPLPR.P	-1.27	2	2.336	0.212
1115	447	OCAR_7507 hypothetical sugar kinase YihV	14.33
1116		SYN1_00, 195	R.FSAAAAALK.C	-0.27	1	1.668	0.246
1117		SYN1_50, 1039	R.MSGPMGDAGEKVAETIIDDLAQEGIDSSAM@VR.M	-0.53	3	2.864	0.289
1118	448	OCAR_4771 peptidase M23B	2.35
1119		SYN2_15, 386	R.METALRGAFGGADK.N	-0.59	2	2.044	0.007
1120		SYN3_15, 392	R.METALRGAFGGADK.N	-0.3	2	2.105	0.023
1121	449	OCAR_6270 PpiC-type peptidyl-prolyl cis-trans isomerase	7.29
1122		SYN2_20, 1640	K.ITKIEPGSQSTYESVAPAIKK.E	-1.71	2	1.573	0.001
1123		SYN4_25, 431	K.VVNVTTPTVDLESEDSKKMK.E	0.68	3	3.354	0.2
1124	450	OCAR_4823 pANL56	12.9
1125		SYN4_15, 332	-.M#AM#EFEWDEAK.S	-0.19	2	2.358	0.161
1126		SYN4_15, 332	-.MAM@EFEWDEAK.S	-0.2	2	2.228	0.186
1127		SYN4_15, 332	-.M@AMEFEWDEAK.S	-0.2	2	2.161	0.245
1128	451	OCAR_4031 Low molecular weight phosphotyrosine protein phosphatase	7.78
1129		SYN1_20, 632	K.GEVNPFALKVLR.S	0.84	3	2.856	0.175
1130	452	OCAR_4887 branched-chain amino acid ABC transporter ATP-binding protein	3.45
1131		SYN1_10, 441	-.M#SLLEVK.G	0.46	2	2.727	0.048
1132		SYN2_10, 408	-.M#SLLEVK.G	0.46	2	2.64	0.027
1133		SYN3_10, 436	-.M#SLLEVK.G	0.52	2	2.399	0.009
1134		SYN4_10, 418	-.M#SLLEVK.G	1.12	2	2.529	0.005
1135	453	gi|47177050|ref|YP_015661.1| hypothetical protein pHCG3_096 [Oligotropha carb	3.14
1136		SYN1_50, 687	R.PEPRGPQPC*NGENPMKLM@K.V	-0.05	2	1.579	0.478
1137		SYN3_15, 446	K.VDPRALNENPDPTRR.T	-0.66	2	2.317	0.242
1138	454	OCAR_7580 cation efflux system protein CusA	31.11
1139		SYN3_20, 1531	-.MMTVVAIMAGLVPILWSNGTGSEVM#QR.I	-0.24	3	2.55	0.376
1140	455	OCAR_5970 anhydro-N-acetylmuramic acid kinase	6.28
1141		SYN2_50, 1204	-.M@QNAIGLM@SGTSLDGVDVAWLR.T	-0.22	2	2.107	0.357
1142	456	OCAR_6205 excinuclease ABC A subunit	2.12
1143		SYN2_10, 113	R.RYVESLSAYARQFLEM#M@QK.P	-1.02	3	2.506	0.001
1144	457	OCAR_7432 abc-type transporter atpase component: haat family	9.35
1145		SYN3_20, 537	R.GLVSKPDLLMIDEMSLGLAPK.I	1.37	3	3.061	0.193
1146	458	OCAR_5112 transcriptional regulator LysR family	8.75
1147		SYN2_45, 630	R.LSLTLTDEELDLSM@READVALRTR.K	1.45	2	1.667	0.001
1148	459	OCAR_7229 ErfK/YbiS/YcfS/YnhG	5.84
1149		SYN4_15, 286	K.ESAGTLVIDTPNK.F	0.16	2	2.2	0.14
1150	460	OCAR_6589 hypothetical protein	25.64
1151		SYN1_25, 369	R.ELM#M@IAFSVMFFLGATLAAVTAWFINSK.R	1.57	3	2.657	0.009
1152	461	OCAR_6573 conserved hypothetical protein	27.27
1153		SYN1_15, 535	-.MMDKLHTVIQSISSETK.A	0.76	2	1.712	0.692
1154		SYN3_15, 538	-.MMDKLHTVIQSISSETK.A	0.48	2	1.677	0.658
1155	462	OCAR_5260 fumarate hydratase class II	5.13
1156		SYN3_30, 438	K.EEALRLGFVTAEEFDSIVRPEK.M	1.83	3	2.254	0.001
1157	463	OCAR_5815 dna-directed rna polymerase omega chain (rnap omegasubunit) (transcr	13.08
1158		SYN4_20, 363	-.MARVTVEDCIDKVDNR.F	0.6	2	1.979	0.431
1159	464	OCAR_7249 tRNA(Ile)-lysidine synthase (tRNA(Ile)-lysidinesynthetase) (tRNA(Il	13.31
1160		SYN1_20, 880	R.AM#M@PVLASEGADAHTFARLAMR.L	-1.12	2	1.626	0
1161		SYN2_20, 455	R.LTRGSGLTGLAGMAAQSER.H	0.56	2	2.214	0.057
1162	465	OCAR_4857 hypothetical protein	6.52
1163		SYN3_30, 410	R.QAIAGHQIALARIGLAQFDSTLASR.A	0.49	3	2.705	0.233
1164	466	OCAR_4382 dephospho-CoA kinase	10.55
1165		SYN2_20, 648	R.ADFVVDTSAGLDSAREQIR.H	-0.42	3	2.774	0.269
1166	467	OCAR_7041 2-methylcitrate dehydratase 2	2.57
1167		SYN1_40, 271	K.ISTVEDKEWTR.R	-1.05	3	2.014	0.001
1168	468	OCAR_6209 fumarylacetoacetate	7.28
1169		SYN1_20, 1131	K.GDVLLAKIAGFPDM@SIK.I	0.79	2	1.824	0.002
1170	469	OCAR_7469 isoquinoline 1-oxidoreductase subunit alpha	12.16
1171		SYN1_20, 987	K.PTEEQIKEALGNNLC*R.C	0.67	3	2.696	0.322
1172	470	OCAR_6531 succinate-CoA ligase alpha subunit subfamily	7.51
1173		SYN1_20, 1467	K.ETKVLCQGMTGWAGTHHTAR.M	0.08	3	2.797	0.277
1174		SYN3_20, 1473	K.ETKVLCQGMTGWAGTHHTAR.M	-0.41	2	2.599	0.131
1175	471	OCAR_4670 glutamate--cysteine ligase	5.7
1176		SYN4_35, 717	K.TPVDGRYM#FEVARDC*LALAHAGLR.R	-1.12	3	3.052	0.084
1177	472	OCAR_6035 multidrug resistance protein MdtB (Multidrug transporter mdtB)	3.22
1178		SYN1_40, 691	R.HGEEWEVPGLRAVSDFIDR.S	0.01	2	2.472	0.252
1179		SYN2_30, 435	R.HGEEWEVPGLRAVSDFIDR.S	-0.37	2	2.123	0.377
1180		SYN2_35, 658	R.HGEEWEVPGLRAVSDFIDR.S	-0.2	2	2.043	0.444
1181		SYN2_90, 230	R.HGEEWEVPGLRAVSDFIDR.S	-0.51	2	2.171	0.37
1182		SYN2_700, 236	R.HGEEWEVPGLRAVSDFIDR.S	0.13	2	2.219	0.304
1183		SYN2_57, 903	R.HGEEWEVPGLRAVSDFIDR.S	0.57	2	2.099	0.414
1184		SYN3_20, 841	R.EFALTLTIAVITSAVVSLTLTPM#MCSRLLKR.H	1.51	3	2.786	0.105
1185		SYN3_50, 703	R.HGEEWEVPGLRAVSDFIDR.S	0.45	2	2.241	0.257
1186	473	OCAR_4587 ATP synthase F1 beta subunit	11.34
1187		SYN1_15, 531	R.FLSQPFHVAEVFTGSPGK.F	1.52	3	4.575	0.534
1188		SYN1_15, 535	R.FLSQPFHVAEVFTGSPGK.F	0.75	2	4.663	0.63
1189		SYN1_20, 865	R.FLSQPFHVAEVFTGSPGK.F	0.92	3	3.456	0.533
1190		SYN2_15, 538	R.FLSQPFHVAEVFTGSPGK.F	0.54	2	5.243	0.635
1191		SYN3_15, 538	R.FLSQPFHVAEVFTGSPGK.F	0.47	2	4.848	0.645
1192		SYN3_15, 542	R.FLSQPFHVAEVFTGSPGK.F	1.07	3	4.41	0.484
1193		SYN3_20, 864	R.FLSQPFHVAEVFTGSPGK.F	0.45	3	3.686	0.471
1194		SYN4_15, 558	R.FLSQPFHVAEVFTGSPGK.F	0.02	2	4.914	0.586
1195		SYN4_15, 562	R.FLSQPFHVAEVFTGSPGK.F	0.83	3	4.136	0.55
1196		SYN4_20, 1192	K.AHGGYSVFAGVGERTREGNDLYHEFIESGVNK.K	-0.4	3	2.95	0.071
1197	474	OCAR_4313 fusaric acid resistance protein conserved region	1.88
1198		SYN3_20, 328	K.ALDATLPSM#AR.W	-0.32	3	2.723	0.197
1199	475	gi|47176974|ref|YP_015585.1| hypothetical protein pHCG3_016 [Oligotropha carb	16.77
1200		SYN2_35, 1174	R.GEGGDVGFEWDM#QIDLVDADVDVFGK.A	-0.67	3	2.713	0.242
1201	476	OCAR_6879 Mg2+ transporter protein CorA family protein	3.08
1202		SYN4_15, 220	K.IMPELEWR.H	-1.01	3	2.741	0.068
1203	477	OCAR_6104 conserved hypothetical protein	2.9
1204		SYN4_15, 638	R.INGLAKEAGAAAEGLARAK.V	-1.31	2	2.586	0.283
1205	478	OCAR_5930 translation elongation factor Ts	4.97
1206		SYN3_15, 360	K.ELREKTGAGM@M@DC*K.Q	0.25	2	2.233	0.287
1207	479	OCAR_7702 lead cadmium zinc and mercury-transporting ATPase	5.67
1208		SYN1_20, 488	K.TVSLLSIGNELAGAIAM@RDEPR.P	0.91	3	2.009	0
1209	480	OCAR_5924 conserved hypothetical protein	25.19
1210		SYN2_25, 576	R.HAVAVVVLACGGSVLAPVPAQALIEYPYCM#R.V	0.93	3	3.066	0.249
1211	481	OCAR_6733 formate dehydrogenase beta subunit	2.89
1212		SYN2_20, 268	R.HAEDRIK.D	-0.04	2	1.514	0
1213	482	OCAR_6601 ATPase involved in DNA replication initiation	11.27
1214		SYN3_20, 745	R.ADFTRAHLSPRVTSSWSGLAR.G	-0.51	2	2.572	0.341
1215	483	gi|47177083|ref|YP_015694.1| conjugal transfer protein [Oligotropha carboxido	8.51
1216		SYN2_30, 339	R.FC*VDTGALEAMTAR.G	1.29	2	2.342	0.507
1217	484	OCAR_4466 protease IV	4.6
1218		SYN4_10, 264	R.IVGGSGVGGVAER.L	-0.41	2	2.283	0.279
1219	485	OCAR_4265 signal recognition particle protein	2.33
1220		SYN3_25, 213	K.M#HRGMADM@M#K.A	0.29	2	1.65	0.001
1221	486	OCAR_7563 conjugal transfer protein TrbL	4.24
1222		SYN1_30, 185	R.RSGHASHAVQTAAHALR.S	-0.8	2	1.574	0.676
1223		SYN1_35, 170	R.RSGHASHAVQTAAHALR.S	-0.73	2	1.846	0.671
1224		SYN2_30, 176	R.RSGHASHAVQTAAHALR.S	-1.1	2	1.753	0.613
1225		SYN3_30, 172	R.RSGHASHAVQTAAHALR.S	-0.75	2	1.61	0.731
1226		SYN3_35, 168	R.RSGHASHAVQTAAHALR.S	-1.21	2	1.741	0.698
1227		SYN4_30, 169	R.RSGHASHAVQTAAHALR.S	-0.83	2	2.061	0.622
1228		SYN4_35, 174	R.RSGHASHAVQTAAHALR.S	-0.66	2	1.739	0.64
1229	487	OCAR_5162 conserved hypothetical protein	11.9
1230		SYN2_20, 1386	R.RLTLAAQSSGVSC*VM#FCTAAEPALSTAETR.W	1.54	3	2.195	0.001
1231	488	OCAR_7412 integral membrane protein	4.5
1232		SYN1_35, 564	R.ADLAKERR.E	1.97	2	1.521	0.002
1233	489	OCAR_7290 hybrid peroxiredoxin hyPrx5 (Thioredoxin reductase)	14.29
1234		SYN3_15, 714	K.GIDTIAVVAVNDVFVMNAWKR.D	1.9	2	2.187	0.303
1235	490	OCAR_7715 transcriptional regulator ArsR family	12.57
1236		SYN2_15, 419	R.FRAFSAGSQPKGAVNPVALR.V	-0.18	2	1.944	0.454
1237	491	OCAR_5452 conserved hypothetical protein	25.58
1238		SYN2_35, 632	K.KILVLAVAAAAFAATPSFAK.S	-0.22	2	2.306	0.242
1239		SYN2_25, 428	K.KILVLAVAAAAFAATPSFAK.S	-1.27	2	2.201	0.278
1240	492	OCAR_5192 phosphatidylethanolamine N-methyltransferase	6.6
1241		SYN4_20, 387	R.KLFEM@AFSPIAR.R	0.62	2	2.364	0.174
1242		SYN4_25, 298	R.KLFEM@AFSPIAR.R	0.5	2	2.528	0.045
1243	493	OCAR_4675 cytochrome c oxidase subunit II	7.42
1244		SYN4_20, 1184	K.DHAYMPIAIRVVSDEEFEK.W	-0.93	3	3.055	0.072
1245	494	OCAR_6351 short-chain dehydrogenase/reductase SDR	7.69
1246		SYN2_20, 455	-.M@TAKPLASRIALVTGASR.G	1.47	2	2.322	0.047
1247	495	OCAR_6669 tungsten-containing formate dehydrogenase beta subunit	4.21
1248		SYN3_25, 499	R.VCDSLTCAMLGADTLM#KELQNK.A	1.8	3	2.732	0.22
1249	496	OCAR_4258 signal recognition particle-docking protein FtsY	8.18
1250		SYN3_10, 710	K.PFIILVVGVNGSGKTTTIGKLAAK.F	-0.27	2	2.215	0.048
1251	497	OCAR_5586 conserved hypothetical protein	0
1252	498	OCAR_4413 chaperone protein DnaJ	7.69
1253		SYN4_40, 1289	R.TCPSC*HGRGQSIDTPCPACSGQGRVQK.E	0.68	3	2.034	0.002
1254	499	OCAR_5040 transcriptional regulator Crp/Fnr family	8.33
1255		SYN3_20, 948	R.ERLARLGEIPDILPLPMK.R	1.99	2	2.25	0.23
1256	500	OCAR_4058 transcriptional regulator CarD family	3.72
1257		SYN4_30, 249	R.LELFVISFIK.D	-0.31	2	2.13	0.416
1258	501	OCAR_5973 FeS assembly protein SufB	1.8
1259		SYN1_15, 196	R.EHPELVK.K	-0.06	1	1.799	0.36
1260		SYN2_15, 187	R.EHPELVK.K	-0.02	1	1.73	0.357
1261		SYN3_15, 199	R.EHPELVK.K	0.02	1	1.875	0.359
1262		SYN4_15, 192	R.EHPELVK.K	-0.09	1	1.646	0.319
1263	502	OCAR_6165 LamB/YcsF	7.03
1264		SYN3_15, 348	R.AIRM#VTEQAIITASGK.T	1.95	3	2.778	0.147
1265	503	OCAR_6386 AAA ATPase	3.87
1266		SYN4_40, 408	R.RGEANDVGEIR.R	0.97	3	2.314	0.001
1267	504	OCAR_6641 Fe-S oxidoreductase	3.21
1268		SYN1_20, 456	R.GLTM#M@ARIIWHAGVR.S	-0.79	2	2.539	0.05
1269		SYN1_20, 456	R.GLTM@M#ARIIWHAGVR.S	-0.79	2	2.412	0.143
1270		SYN2_20, 458	R.GLTM#M@ARIIWHAGVR.S	-0.26	2	2.29	0.052
1271		SYN3_20, 449	R.GLTM#M@ARIIWHAGVR.S	-0.95	2	3.045	0.089
1272		SYN3_20, 449	R.GLTM@M#ARIIWHAGVR.S	-0.95	2	2.775	0.175
1273		SYN4_20, 466	R.GLTM#M@ARIIWHAGVR.S	-0.18	2	2.818	0.062
1274		SYN4_20, 466	R.GLTM@M#ARIIWHAGVR.S	-0.18	2	2.643	0.189
1275	505	gi|47176997|ref|YP_015608.1| CoxF [Oligotropha carboxidovorans]	12.14
1276		SYN3_30, 893	R.PQLYICGASPVAVAIAAIAPRM@GFFVSVC*APK.A	0.16	3	2.281	0
1277	506	OCAR_7400 methionine synthase	2.44
1278		SYN1_35, 703	K.PIVNSISM@KEGEEKFLAEAAIAR.R	1.46	3	2.184	0.001
1279	507	OCAR_5601 oxidoreductase molybdopterin binding subunit	6.28
1280		SYN2_40, 743	R.LVLHADNM#MK.L	-1.17	2	1.779	0.003
1281		SYN4_35, 463	R.NVGTPTSM@RGPGAVPGLFALESAM#DELAIKLK.M	1.89	3	2.604	0.327
1282	508	OCAR_5635 hypothetical protein	6.19
1283		SYN2_20, 1583	R.VASVIHLSGQLGKSATTPDGLR.V	-1.17	2	1.506	0.009
1284	509	OCAR_4339 calpastatin	20.95
1285		SYN4_40, 996	K.RTHWMWFVFPQIEGLGSSAM@ALKYAIASR.E	0.87	3	2.814	0.288
1286	510	OCAR_4278 hypothetical protein	74.42
1287		SYN3_57, 894	R.FFGAASAATTLKLSAAAVAAASATAMALVR.N	-0.36	3	2.853	0.225
1288	511	OCAR_6706 integral membrane protein	4.24
1289		SYN3_20, 1223	K.IPGEPIDVPMLWDGYTM@GR.K	0.47	2	2.382	0.087
1290	512	OCAR_5284 tripartite ATP-independent periplasmic transporter DctQ component	13.23
1291		SYN4_25, 364	K.ATILFGLLC*GALFTGVIGTM#GAK.F	0.97	3	2.695	0.442
1292	513	OCAR_6785 acriflavin resistance protein	3.32
1293		SYN4_30, 345	R.PLVEALLEAGAIRFKPILLTALAAMIGAAVILT.	-1.65	3	2.805	0.197
1294	514	OCAR_5164 error-prone DNA polymerase	1.86
1295		SYN3_25, 322	K.M#MKVDVLALGM#LTC*IRK.C	1.51	2	1.679	0.002
1296	515	OCAR_5688 helix-turn-helix HxlR type	15.08
1297		SYN4_30, 478	R.MLTKQLRALEGDGLITR.T	-0.53	2	2.244	0.268
1298	516	OCAR_5448 adenylosuccinate lyase	4.83
1299		SYN1_20, 1260	R.M#VRAYVTPALENVALWHER.D	1.76	3	2.841	0.32
1300	517	OCAR_6968 polynucleotide adenylyltransferase region	2.84
1301		SYN1_57, 743	R.MEM@LKLVVAR.G	0.19	1	1	0.001
1302	518	OCAR_4584 ATP synthase F1 alpha subunit	2.94
1303		SYN3_15, 406	R.EAYPGDVFYLHSR.L	0.91	3	2.471	0.39
1304	519	OCAR_6838 possible TctA subunit of the Tripartite Tricarboxylate Transport	5.92
1305		SYN4_20, 348	R.SSITGM@WM@GVTPGGAVAASFMGYGLAQR.F	0.71	3	3.005	0.06
1306	520	OCAR_7385 type II secretion system protein	9.23
1307		SYN4_20, 1254	R.TGLEGVKSVC*M#ALM@QSERYGTPLGQTLR.V	1.84	3	2.422	0.001
1308	521	OCAR_6595 peptidoglycan-binding domain 1	7.62
1309		SYN1_20, 615	R.ARTVAKAVALDIER.E	-1.41	2	2.081	0.015
1310	522	OCAR_5816 GTP pyrophosphokinase (ATP:GTP 3'-pyrophosphotransferase)(ppGpp syn	2.39
1311		SYN1_20, 781	K.M#ELFHDQVFC*FTPKGK.L	0.28	2	2.514	0.306
1312	523	OCAR_7503 recombination protein RecR	10.45
1313		SYN4_15, 439	K.KREALM#APLASALQVAIER.I	-0.81	3	2.813	0.176
1314	524	OCAR_4698 5-aminolevulinic acid synthase	5.88
1315		SYN3_30, 621	K.LIPNC*LILSDALNHNSM#IEGIR.Q	-1.8	2	2.568	0.278
1316		SYN4_25, 704	K.LIPNC*LILSDALNHNSM#IEGIR.Q	-1.91	2	2.385	0.087
1317	525	OCAR_7518 sulfolactate sulfo-lyase large subunit	5.09
1318		SYN1_30, 336	R.REM#TIDQAGDALIDMIM#R.T	-0.25	2	2.999	0.03
1319		SYN1_30, 336	R.REM#TIDQAGDALIDM#IMR.T	-0.25	2	2.909	0.261
1320	526	OCAR_5808 dihydrodipicolinate synthase	5.74
1321		SYN2_20, 715	K.VGAAAVLVVTPYYNK.P	0.69	2	1.91	0.008
1322	527	OCAR_6039 formyl-CoA transferase	4.96
1323		SYN4_10, 367	R.RQGPPFKAENGM@TFFAGNR.N	1.49	2	2.166	0.273
1324	528	OCAR_7386 TPR repeat protein	9.36
1325		SYN2_40, 1251	R.LLGSVGFLTVAAVALAGC*QTAGR.D	-0.65	2	2.242	0.246
1326	529	OCAR_7468 twin-arginine translocation pathway signal	3.4
1327		SYN4_45, 403	K.VTGQFTYM@QDVRVPGM@LHGRVIR.P	-1.75	3	2.851	0.185
1328	530	OCAR_6803 nitrite reductase [NAD(P)H] large subunit	1.59
1329		SYN4_40, 405	K.ADTRAILGDKR.V	-0.02	2	2.398	0.044
1330	531	OCAR_5495 alcohol dehydrogenase zinc-containing	3.23
1331		SYN2_00, 86	R.VVMVTTSPEK.G	0.64	2	1.59	0.001
1332	532	OCAR_4697 C4-dicarboxylate transport transcriptional regulatory protein DctR	14.35
1333		SYN1_30, 281	R.AVDEPIPGLGNFSGR.H	0.6	2	2.304	0.389
1334		SYN2_30, 274	R.AVDEPIPGLGNFSGR.H	0.25	2	2.22	0.275
1335		SYN3_10, 652	R.NAADLMRIVLSK.E	0.68	1	1.745	0.021
1336	533	OCAR_6462 protein of unknown function DUF87	4.39
1337		SYN4_10, 551	R.YSFM#FENANVGGDSMAEVVSHLFR.L	-0.18	2	2.315	0.349
1338	534	OCAR_6739 putrescine transport ATP-binding protein PotG	8.15
1339		SYN1_50, 1246	R.DM@AMVFQNYALFPHM@SVEHNVAFGLKM@R.S	-1.18	3	2.82	0.036
1340	535	OCAR_5224 UDP-N-acetylmuramoylalanyl-D-glutamyl-2 6-diaminopimelate--D-alany	7.53
1341		SYN1_20, 440	R.TQAKIVAVTGSVGK.T	0.28	2	1.682	0
1342		SYN2_45, 320	-.M@TTALWTTAAMAEAM#HATR.S	-1.28	2	2.316	0.237
1343	536	OCAR_6050 glutathione import ATP-binding protein GsiA	2.41
1344		SYN2_40, 118	K.AVRDISFSIGR.N	1.23	1	1.002	0
1345	537	OCAR_5719 membrane protein putative	5.67
1346		SYN3_40, 1079	R.RETVNLATMVGGLFLC*AVLASPLHALYR.N	1.07	3	2.805	0.053
1347	538	OCAR_5829 hypothetical protein	6.69
1348		SYN2_20, 1348	R.ERWNQIAPALVK.L	0.5	2	2.136	0.007
1349		SYN4_10, 88	K.M@AM#DQK.M	-1.4	1	1.526	0.212
1350	539	OCAR_7213 tetraacyldisaccharide 4'-kinase	6.23
1351		SYN2_25, 272	R.VNETHRAADVGDEPKMM@AR.H	-0.43	2	2.761	0.173
1352		SYN2_25, 272	R.VNETHRAADVGDEPKM#M#AR.H	-0.42	2	2.283	0.185
1353		SYN2_25, 272	R.VNETHRAADVGDEPKM@MAR.H	-0.43	2	2.249	0.365
1354		SYN3_15, 236	K.MMARHVPVIVAR.D	-0.43	2	2.247	0.306
1355		SYN4_25, 268	R.VNETHRAADVGDEPKMM@AR.H	-0.65	2	2.283	0.074
1356	540	OCAR_4932 lysophospholipase	5.41
1357		SYN4_30, 294	K.GTVC*IFAGRGECIEK.Y	0.05	2	2.012	0.001
1358	541	OCAR_3638 conserved hypothetical protein	2.89
1359		SYN4_20, 663	R.IASSIGPGGNIVGEASM#EK.I	-1.3	2	1.501	0.001
1360	542	OCAR_4735 3-oxoacyl-[acyl-carrier-protein] synthase 3 (3-oxoacyl-[acyl-carrier	9.63
1361		SYN4_30, 400	R.APLADGELLLM#AAVGAGFTSGAIVFRVSDR.	0.74	3	3.401	0.319
1362	543	OCAR_5287 transcriptional regulator GntR family	9.01
1363		SYN2_35, 463	K.FATSRSAIREALATLEAM#R.V	1.58	2	2.195	0.04
1364	544	OCAR_4178 phosphoenolpyruvate-dependent sugar phosphotransferase system eiia	7.33
1365		SYN4_20, 190	R.DERVMKVLR.G	1.37	2	2.733	0.061
1366	545	OCAR_4858 heavy metal efflux pump CzcA family	1.17
1367		SYN2_20, 626	R.GERRYSIVVR.L	1.54	3	2.748	0.048
1368	546	OCAR_4695 two-component hybrid sensor and regulator	1.86
1369		SYN1_20, 1421	R.LLQNLISNAIKYTPSGK.V	-0.76	2	2.631	0.022
1370		SYN3_20, 1428	R.LLQNLISNAIKYTPSGK.V	-1.2	3	2.767	0.232
1371	547	OCAR_5616 hypothetical protein	60.98
1372		SYN2_25, 597	-.MFKILSAAVVAASVM@VAPAM#AATVIKTER.T	-0.82	3	2.434	0.005
1373		SYN3_20, 1183	R.M#M#APSVANAHAKVIVVKK.H	-0.57	2	1.58	0.001
1374		SYN3_20, 1183	R.M@MAPSVANAHAKVIVVKK.H	-0.58	2	1.579	0.001
1375	548	OCAR_5465 high-affinity branched-chain amino acid transport system permeasepr	4.52
1376		SYN2_20, 687	R.LPIGRAWEALREDEIAC*R.A	0.33	2	1.741	0.003
1377	549	OCAR_5033 nitrate reductase beta subunit	2.57
1378		SYN2_15, 240	R.MLAMRAYM#RAK.T	-1.22	2	1.531	0.005
1379	550	OCAR_4507 tRNA (guanine-N(7)-)-methyltransferase	11.67
1380		SYN4_20, 348	R.GLINIRLFAGDAAELLAWM#PPRSLAR.I	0.47	3	2.823	0.209
1381	551	OCAR_4514 tRNA-I(6)A37 thiotransferase enzyme MiaB	4.21
1382		SYN4_15, 271	K.IAVAGCVAQAEGAEITRR.A	1.09	3	2.799	0.35
1383	552	OCAR_4477 nucleotidyl transferase	8.75
1384		SYN2_25, 424	-.M@PVQPHSAM#VLAAGFGTRM#R.P	-1.16	3	2.053	0.502
1385	553	OCAR_4543 dTDP-4-dehydrorhamnose 3 5-epimerase	8.29
1386		SYN2_10, 782	R.WDDPTLAIDWPLK.E	0.62	2	2.283	0.041
1387	554	OCAR_6877 ATP dependent DNA ligase	1.35
1388		SYN4_10, 202	R.LEQLLDRQSK.T	-0.87	2	2.441	0.246
1389	555	OCAR_6723 conserved hypothetical protein	25.81
1390		SYN1_45, 575	-.M@RFSFPHSHAFPGGRVTVEDDGK.S	0.82	3	2.872	0.246
1391	556	OCAR_7374 conserved domain protein	18.57
1392		SYN2_20, 367	R.RSGKSSADNLR.A	0.71	2	1.876	0.002
1393	557	OCAR_5151 L-seryl-tRNA selenium transferase	4.03
1394		SYN4_25, 207	R.AGTKLVEVGTTNRTHEK.D	-1.84	2	1.728	0.513
1395	558	OCAR_5179 tena/thi-4 family	10.76
1396		SYN4_20, 630	K.AAQAGLAAILGEMDLHVRLCGR.W	0.68	3	2.895	0.124
1397	559	OCAR_6966 conserved hypothetical protein	3.45
1398		SYN3_30, 352	R.SVDTTTGAITGIDTR.N	-1.41	3	2.973	0.205
1399	560	OCAR_4465 ribosomal protein S1	4.95
1400		SYN2_10, 546	K.VSGIIFNQVKGGFTVDLDGAVAFLPR.S	1.33	2	1.741	0.004
1401	561	OCAR_5491 short-chain dehydrogenase/reductase SDR	7.6
1402		SYN3_25, 311	-.M#SELKVALVTGASAGIGK.A	1.69	3	2.659	0.282
1403	562	OCAR_4361 membrane protein putative	3.95
1404		SYN1_10, 495	R.LPLLLLGAAIFTLVLM#MLPR.A	0.04	2	2.721	0.184
1405		SYN1_30, 425	R.LPLLLLGAAIFTLVLM#MLPR.A	0.63	2	2.838	0.188
1406		SYN1_35, 662	R.LPLLLLGAAIFTLVLM#MLPR.A	0.01	2	2.764	0.092
1407		SYN1_40, 691	R.LPLLLLGAAIFTLVLM#MLPR.A	0.75	2	2.797	0.04
1408		SYN1_45, 409	R.LPLLLLGAAIFTLVLM#MLPR.A	1.26	2	2.866	0.115
1409		SYN1_50, 687	R.LPLLLLGAAIFTLVLM#MLPR.A	0.65	2	2.897	0.149
1410		SYN1_57, 903	R.LPLLLLGAAIFTLVLM#MLPR.A	0.37	2	2.377	0.175
1411		SYN1_64, 430	R.LPLLLLGAAIFTLVLM#MLPR.A	0	2	2.967	0.116
1412		SYN1_90, 234	R.LPLLLLGAAIFTLVLM#MLPR.A	0.06	2	2.852	0.147
1413		SYN1_700, 244	R.LPLLLLGAAIFTLVLM#MLPR.A	0.02	2	2.536	0.096
1414		SYN1_10, 495	R.LPLLLLGAAIFTLVLMM#LPR.A	0.04	2	2.22	0.283
1415		SYN1_30, 425	R.LPLLLLGAAIFTLVLMM#LPR.A	0.63	2	2.306	0.4
1416		SYN1_35, 662	R.LPLLLLGAAIFTLVLMM#LPR.A	0.01	2	2.511	0.251
1417		SYN1_40, 691	R.LPLLLLGAAIFTLVLMM#LPR.A	0.75	2	2.685	0.116
1418		SYN1_45, 409	R.LPLLLLGAAIFTLVLMM#LPR.A	1.26	2	2.535	0.337
1419		SYN1_50, 687	R.LPLLLLGAAIFTLVLMM#LPR.A	0.65	2	2.466	0.427
1420		SYN1_64, 430	R.LPLLLLGAAIFTLVLMM#LPR.A	0	2	2.624	0.396
1421		SYN1_90, 234	R.LPLLLLGAAIFTLVLMM#LPR.A	0.06	2	2.433	0.315
1422		SYN1_700, 244	R.LPLLLLGAAIFTLVLMM#LPR.A	0.02	2	2.293	0.29
1423		SYN2_30, 435	R.LPLLLLGAAIFTLVLM#MLPR.A	0.37	2	2.832	0.184
1424		SYN2_35, 658	R.LPLLLLGAAIFTLVLM#MLPR.A	0.55	2	3.133	0.159
1425		SYN2_45, 410	R.LPLLLLGAAIFTLVLM#MLPR.A	0.3	2	2.627	0.097
1426		SYN2_50, 687	R.LPLLLLGAAIFTLVLM#MLPR.A	0.22	2	2.349	0.091
1427		SYN2_57, 903	R.LPLLLLGAAIFTLVLM#MLPR.A	1.31	2	2.739	0.014
1428		SYN2_64, 432	R.LPLLLLGAAIFTLVLM#MLPR.A	0.29	2	2.443	0.103
1429		SYN2_90, 230	R.LPLLLLGAAIFTLVLM#MLPR.A	0.23	2	2.933	0.112
1430		SYN2_700, 236	R.LPLLLLGAAIFTLVLM#MLPR.A	0.87	2	2.824	0.075
1431		SYN2_30, 435	R.LPLLLLGAAIFTLVLMM#LPR.A	0.37	2	2.311	0.25
1432		SYN2_35, 658	R.LPLLLLGAAIFTLVLMM#LPR.A	0.55	2	2.636	0.348
1433		SYN2_45, 410	R.LPLLLLGAAIFTLVLMM#LPR.A	0.3	2	2.373	0.231
1434		SYN2_90, 230	R.LPLLLLGAAIFTLVLMM#LPR.A	0.23	2	2.604	0.26
1435		SYN2_700, 236	R.LPLLLLGAAIFTLVLMM#LPR.A	0.87	2	2.612	0.081
1436		SYN2_57, 903	R.LPLLLLGAAIFTLVLMM#LPR.A	1.31	2	2.587	0.137
1437		SYN3_10, 497	R.LPLLLLGAAIFTLVLM#MLPR.A	-0.41	2	2.541	0.157
1438		SYN3_40, 698	R.LPLLLLGAAIFTLVLM#MLPR.A	0.03	2	2.689	0.044
1439		SYN3_50, 703	R.LPLLLLGAAIFTLVLM#MLPR.A	1.19	2	3.008	0.181
1440		SYN3_57, 919	R.LPLLLLGAAIFTLVLM#MLPR.A	0.02	2	2.525	0.119
1441		SYN3_64, 450	R.LPLLLLGAAIFTLVLM#MLPR.A	0.05	2	2.611	0.124
1442		SYN3_90, 241	R.LPLLLLGAAIFTLVLM#MLPR.A	0.97	2	2.802	0.106
1443		SYN3_40, 698	R.LPLLLLGAAIFTLVLMM#LPR.A	0.03	2	2.571	0.327
1444		SYN3_50, 703	R.LPLLLLGAAIFTLVLMM#LPR.A	1.19	2	2.462	0.255
1445		SYN3_57, 919	R.LPLLLLGAAIFTLVLMM#LPR.A	0.02	2	2.225	0.351
1446		SYN3_64, 450	R.LPLLLLGAAIFTLVLMM#LPR.A	0.05	2	2.286	0.252
1447		SYN3_90, 241	R.LPLLLLGAAIFTLVLMM#LPR.A	0.97	2	2.506	0.193
1448	563	OCAR_4069 cobaltochelatase CobT subunit	4.9
1449		SYN3_15, 470	K.EATFRDTVVTLLLDNSGSM#R.G	-0.74	3	3.192	0.4
1450		SYN4_25, 138	K.YDEITDR.A	1.18	2	2.124	0.285
1451	564	OCAR_7466 ggdef domain	3.08
1452		SYN3_20, 696	R.LQHLTEQLKISQEALRFR.A	1.64	3	2.74	0.225
1453	565	OCAR_6363 hypothetical protein	47.62
1454		SYN1_25, 393	K.AEIELQARALCGAFPTPK.G	1.98	3	2.389	0.002
1455	566	OCAR_4462 conserved hypothetical protein	7.11
1456		SYN3_15, 239	K.AAVKRATGAASNR.R	0.27	2	2.107	0.347
1457	567	gi|47176991|ref|YP_015602.1| CoxC [Oligotropha carboxidovorans]	4.73
1458		SYN4_15, 635	R.LKRAGDNGIAELDSPVR.R	0.61	3	2.754	0.04
1459	568	OCAR_7695 outer membrane efflux protein	4.36
1460		SYN4_45, 523	R.SAESTLQISQM#FELWGK.R	-1.32	2	1.555	0.002
1461	569	OCAR_4358 leucyl-tRNA synthetase	2.05
1462		SYN3_10, 768	R.M@INSRFLDGM@TIADAK.E	1.32	2	2.207	0.277
1463	570	OCAR_5220 S-adenosyl-methyltransferase MraW	5.11
1464		SYN3_20, 292	R.RILAVAGARVIGIDR.D	-0.5	2	2.323	0.164
1465	571	OCAR_5231 UDP-N-acetylenolpyruvoylglucosamine reductase	6.51
1466		SYN1_40, 1315	-.M#VSFPDISADLKSAMPELR.G	1.49	2	1.666	0.001
1467	572	OCAR_6798 putative ABC transporter	4.58
1468		SYN2_00, 104	K.HVYDLSAVQTYAATR.T	-0.61	3	3.038	0.136
1469	573	OCAR_4335 gamma-glutamyltransferase	5.07
1470		SYN2_40, 976	R.PLSSM@TPTIVLKDGEVVLVTGSPGGSR.I	-1.15	3	2.84	0.162
1471		SYN3_40, 648	R.IISTTLQVIVNTLDHRM#NIAQAVSR.P	0.05	3	2.895	0.207
1472	574	OCAR_5150 formate dehydrogenase accessory protein FdhE	5.26
1473		SYN2_15, 251	R.KILFQEVEGAGHIK.A	0.48	2	2.308	0.022
1474	575	OCAR_5557 conserved hypothetical protein	17.72
1475		SYN4_35, 257	R.EAAEAFFRRWPK.A	-0.03	3	2.748	0.389
1476	576	OCAR_5634 thermosome alpha subunit	3.63
1477		SYN4_40, 880	R.EWAGFDAVEGDVADC*WK.R	-1.84	3	2.781	0.331
1478	577	OCAR_4138 beta-lactamase domain protein	5.53
1479		SYN4_64, 18	R.M#SEETSPEAPK.A	0.35	1	1.095	0.001
1480	578	OCAR_5661 ribosomal protein L2	13.31
1481		SYN2_15, 379	-.MALKTFNPTTPGQR.Q	-0.14	3	2.799	0.057
1482		SYN4_40, 470	R.CM@ATIGAVSNHDHMNTSIGK.A	1.03	2	2.155	0.298
1483	579	OCAR_5909 NADH-quinone oxidoreductase subunit m (nadhdehydrogenase i subunit	5.59
1484		SYN1_35, 1306	K.VSVATAFLATIGVILSAGYALWLYRK.I	-1.91	2	2.338	0.18
1485		SYN2_40, 1306	K.VSVATAFLATIGVILSAGYALWLYRK.I	-1.39	2	2.309	0.445
1486	580	OCAR_4157 restriction methylase	5.73
1487		SYN4_25, 406	R.AIGKPKVSPATVAAVLNSDVVDQM#FR.C	1.12	3	2.97	0.213
1488	581	OCAR_5251 DNA helicase II	3.62
1489		SYN1_35, 768	R.EMKQRLGVMLGQTVEGMPWLGTFHAIAGR.I	-0.31	3	2.71	0.016
1490	582	OCAR_7042 thioesterase superfamily	33.99
1491		SYN1_35, 371	-.M#C*AAMKSRTPTSR.P	0.38	2	2.184	0.303
1492		SYN2_30, 298	-.M#C*AAMKSRTPTSR.P	0.03	2	2.2	0.366
1493		SYN4_20, 363	R.ITRTGKSSM#TVGVEILR.E	0.47	2	2.975	0.335
1494		SYN4_20, 527	R.NVVMATAEKVDFLEPVK.V	-0.27	2	1.648	0.002
1495	583	OCAR_7225 ATP phosphoribosyltransferase (ATP-PRTase) (ATP-PRT)	12.92
1496		SYN2_20, 418	-.M#TTPFVLAVPSK.G	0.52	2	1.592	0.496
1497		SYN4_40, 1152	K.M#LDDGM#M@LRSQANLVASRAADWTPEAR.E	-1.87	3	2.746	0.037
1498		SYN4_15, 306	-.M#TTPFVLAVPSK.G	-0.57	2	1.583	0.543
1499	584	OCAR_5600 threonyl-tRNA synthetase	3.38
1500		SYN4_20, 804	R.WFAIKPMNCPGHVLIFKHGLK.S	-0.97	2	1.643	0.002
1501	585	OCAR_6389 conjugal transfer protein TrbI	6.72
1502		SYN2_15, 588	K.AALLSTLLSVGSEAGYSGNESDIAR.A	-1.73	2	1.539	0.007
1503	586	OCAR_5775 glutamyl-tRNA(Gln) amidotransferase subunit A (Glu-ADTsubunit A)	2.85
1504		SYN3_40, 268	-.MTDLTALTLADAK.E	-0.75	2	2.359	0.138
1505	587	OCAR_4277 aspartate-semialdehyde dehydrogenase	7.56
1506		SYN1_64, 634	-.MGFKVACVGATGNVGREM@LNILDER.A	-1.67	3	2.029	0.001
1507	588	OCAR_5710 transcriptional regulator MarR family	8.28
1508		SYN2_15, 306	-.M#KPAKSTADTLK.K	-0.26	1	1.691	0.04
1509	589	OCAR_6073 methyltransferase type 11	4.95
1510		SYN2_15, 308	R.M@LTGSNPVTPEK.S	-0.31	1	1.63	0.262
1511		SYN2_15, 306	R.M@LTGSNPVTPEK.S	0.8	1	1.624	0.145
1512		SYN3_15, 318	R.M@LTGSNPVTPEK.S	-0.17	1	1.526	0.007
1513	590	OCAR_5981 DNA topoisomerase IV B subunit	1.74
1514		SYN4_30, 177	K.TLYARDEAHR.D	-0.7	2	2.12	0.02
1515	591	OCAR_5198 flagellar M-ring protein FliF	4.21
1516		SYN2_20, 575	R.QGIPYEM@KNDGAIIMVPKDK.V	0.85	3	2.744	0.248
1517	592	OCAR_5442 protein of unknown function	2.63
1518		SYN2_35, 255	K.FM@VNQYVLR.G	0.22	2	2.085	0.01
1519	593	OCAR_7603 conserved hypothetical protein	2.47
1520		SYN3_30, 257	R.M#RVEAATGIGGDAVM#IR.P	1.02	3	3.019	0.294
1521	594	OCAR_5950 competence protein	2.68
1522		SYN2_20, 1814	R.AFAM#TALVLIAVM#VDRR.A	1.37	2	2.138	0.338
1523	595	OCAR_7742 cation efflux system protein CusA	0.88
1524		SYN2_57, 263	R.RHADLPR.T	0.04	2	2.25	0.394
1525		SYN2_64, 240	R.RHADLPR.T	-0.27	2	2.217	0.302
1526	596	OCAR_7410 cation efflux system protein CzcA	1.56
1527		SYN1_15, 433	R.ENGARMSVVRANVR.G	1.05	2	2.525	0.281
1528	597	OCAR_7411 secretion protein HlyD	6.17
1529		SYN4_40, 472	R.IGYASQAESAWQIPAGAM@ARR.G	-0.75	2	2.353	0.323
1530	598	OCAR_4909 peptidyl-dipeptidase dcp (Dipeptidyl carboxypeptidase)	4.28
1531		SYN1_20, 529	R.ELEKIGM@PAEIAMR.H	-0.55	2	1.503	0.449
1532		SYN3_15, 306	R.LHDDIYSSGGSR.D	-0.59	2	1.604	0.506
1533	599	OCAR_4631 cytochrome D ubiquinol oxidase subunit 1 (Cytochrome dubiquinol oxi	5.13
1534		SYN3_30, 452	R.IM@VGIGFLM#LGIGLASLWARWR.G	-1.28	2	2.306	0.22
1535	600	OCAR_5628 aerobic cobAltochelatase CobT subunit (Hydrogenobyrinicacid a c-dia	2.4
1536		SYN1_15, 219	R.PAMTMAAGEAR.R	-0.19	2	1.683	0
1537	601	OCAR_6324 4-hydroxythreonine-4-phosphate dehydrogenase	6.85
1538		SYN4_25, 706	K.QAVADVKAGVASAVVTNPIAK.S	-0.08	3	2.853	0.029
1539	602	OCAR_6515 MIP-	10.5
1540		SYN1_15, 367	K.VVEHRAQVNDADVQALR.A	-0.72	2	2.251	0.256
1541		SYN3_15, 372	K.VVEHRAQVNDADVQALR.A	-0.03	2	2.653	0.358
1542	603	OCAR_7140 conserved hypothetical protein	31.34
1543		SYN4_35, 571	-.M#TDSSPNPALPISRRLLC*AR.C	-1.5	3	2.018	0
1544	604	OCAR_7427 membrane protein putative	7.48
1545		SYN1_15, 463	R.SETLM@SSHSKTAGAEVAM@LPK.T	0.27	3	3.216	0.206
1546		SYN2_10, 496	R.SETLM@SSHSKTAGAEVAM@LPK.T	1.2	3	2.942	0.275
1547		SYN3_10, 509	R.SETLM@SSHSKTAGAEVAM@LPK.T	0.17	3	2.768	0.352
1548		SYN3_15, 470	R.SETLM@SSHSKTAGAEVAM@LPK.T	1.3	3	5.112	0.324
1549		SYN4_35, 717	R.SVNLGGADVANVDLVLGQGRVAGQAILK.D	-1.29	3	2.795	0.272
1550	605	OCAR_5303 conserved hypothetical protein	2.68
1551		SYN2_10, 262	R.AKSSLNFRAK.R	0.85	2	1.581	0.005
1552	606	OCAR_7509 membrane protein Mlr2225	8.23
1553		SYN1_20, 235	-.M@DMVSSAAPAQEKPVVTPR.F	1.98	2	2.226	0.015
1554		SYN1_20, 235	-.MDM@VSSAAPAQEKPVVTPR.F	1.98	2	2.192	0.024
1555		SYN3_20, 231	-.MDM@VSSAAPAQEKPVVTPR.F	1.74	2	2.56	0.004
1556		SYN3_20, 231	-.M#DM#VSSAAPAQEKPVVTPR.F	1.75	2	2.55	0.008
1557		SYN3_20, 231	-.M@DMVSSAAPAQEKPVVTPR.F	1.74	2	2.54	0.164
1558	607	OCAR_4644 GcrA cell cycle regulator	17.26
1559		SYN2_35, 815	K.KLWESGLSASQIAAELGNITRNAVIGK.V	1.77	3	2.776	0.041
1560	608	OCAR_7259 tol-pal system-associated acyl-CoA thioesterase	11.49
1561		SYN4_15, 488	-.M@TAALDGEIQNGRHVM@AIR.V	0.99	2	1.52	0.004
1562	609	OCAR_4052 RND superfamily transporter	3.42
1563		SYN3_20, 375	R.GKLLSDDGTLALVVLALDPEVVSSK.G	-0.8	3	2.928	0.279
1564	610	OCAR_7277 Sel1	3.12
1565		SYN4_10, 136	K.ADTAKEAPK.T	0.65	2	2.318	0.114
1566	611	OCAR_4473 FolC bifunctional protein	2.94
1567		SYN1_20, 911	R.ILEALDHPERR.L	-0.21	2	2.826	0.344
1568		SYN2_20, 928	R.ILEALDHPERR.L	-0.59	2	2.598	0.144
1569		SYN3_20, 903	R.ILEALDHPERR.L	-0.23	2	2.408	0.189
1570	612	OCAR_5940 UDP-3-O-[3-hydroxymyristoyl] glucosamine N-acyltransferase 1	11.21
1571		SYN2_15, 131	K.WGGSPAKPIK.Q	-0.09	2	1.539	0.007
1572	613	OCAR_6463 conserved hypothetical protein	27.17
1573		SYN2_20, 887	K.M@GKTQDCIM#QGLRNCGEISTPPR.N	0.27	2	2.399	0.1
1574	614	OCAR_6231 seryl-tRNA synthetase	8.43
1575		SYN1_10, 302	R.ADALMAEVGELKTK.L	0.08	2	2.673	0.176
1576		SYN2_15, 538	K.AKENARADALM@AEVGELK.T	0.55	2	1.644	0.701
1577		SYN4_10, 724	K.LSGARFVVLKSGLAR.L	0.96	2	2.235	0.241
1578		SYN4_15, 558	K.AKENARADALM@AEVGELK.T	0.03	2	1.77	0.699
1579	615	OCAR_5762 DNA topoisomerase 1 (DNA topoisomerase I) (Omega-protein) (Relaxing	2.96
1580		SYN1_10, 438	R.AGIPKNMSPADVELDLAIKLLSLPR.D	0.63	2	2.293	0.088
1581		SYN3_10, 450	R.AGIPKNMSPADVELDLAIKLLSLPR.D	1.44	2	2.59	0.136
1582	616	OCAR_7652 nuclease	8.67
1583		SYN2_35, 454	R.C*ASAGHTDIAADMVR.E	0.77	2	2.363	0.188
1584	617	OCAR_5441 probable methyltransferase	4.01
1585		SYN2_20, 928	R.RM@FSVHALRAK.P	0.4	2	2.224	0.28
1586	618	OCAR_4602 ribosomal protein L27	24.72
1587		SYN2_10, 181	K.RLGIKAFGGQIVIPGNIIAR.Q	-1	3	2.716	0.18
1588	619	OCAR_4396 pantothenate kinase	4.09
1589		SYN2_40, 439	K.EVEEIYLPLSR.L	0.84	3	2.794	0.263
1590	620	OCAR_7219 conserved hypothetical protein	5.96
1591		SYN2_10, 298	-.MPARFEAR.D	-0.57	2	1.544	0.004
1592	621	OCAR_5895 tartrate dehydrogenase	5.52
1593		SYN2_35, 347	R.MYPDTDREIVMQETVMSR.A	0.82	3	3.107	0.117
1594	622	OCAR_7302 conserved hypothetical protein	5
1595		SYN2_30, 319	R.NNTVAKLIAATDARM@DK.E	-1.37	3	2.914	0.184
1596		SYN3_30, 312	R.NNTVAKLIAATDARM@DK.E	-1.14	3	3.137	0.147
1597	623	OCAR_5901 NADH-quinone oxidoreductase subunit e 1 (nadhdehydrogenase i subuni	11.6
1598		SYN1_15, 469	R.VQEQNEGWVSEAAIRAVADLLGM#AHIR.V	-0.96	3	2.88	0.307
1599	624	OCAR_4847 secretion protein HlyD family protein	9.91
1600		SYN2_40, 1258	R.DQAAAGVEVAKAALSQAFEGFREEDIAAAEAR.L	-1.72	3	2.653	0.034
1601	625	OCAR_5944 lipid-A-disaccharide synthase	5.33
1602		SYN2_40, 807	R.EAAAQWPVAPRIVTGEAEK.R	-0.68	2	1.706	0.001
1603	626	OCAR_4595 iojap protein family	11.22
1604		SYN3_00, 412	K.M@WTSEKPAK.K	1.79	1	1.885	0.115
1605	627	OCAR_4116 geranyltranstransferase (Farnesyl-diphosphate synthase)(FPP synthas	6.41
1606		SYN4_20, 828	K.EPPDVAKLQQM#KTGALLK.Y	-0.32	3	2.73	0.303
1607	628	OCAR_6980 low-affinity zinc transport protein	6.51
1608		SYN4_64, 518	R.TDEKLVEM@TNGCICCTLRDDLLK.E	0.31	3	2.88	0.165
1609	629	OCAR_7556 prbable integrase	2.64
1610		SYN3_15, 183	K.FVRGLLAKK.K	-1.19	2	2.23	0.289
1611	630	OCAR_4966 transposase IS3/	18.26
1612		SYN4_15, 474	K.IRIVLEGLRGEENISELCR.R	1.99	3	2.491	0.006
1613	631	OCAR_5832 RDD	11.28
1614		SYN2_50, 686	R.AYEAETQSNLALYSGVLTKR.F	-1.88	3	2.793	0.084
1615		SYN2_57, 903	R.AYEAETQSNLALYSGVLTKR.F	-1.49	2	2.362	0.234
1616		SYN3_50, 703	R.AYEAETQSNLALYSGVLTKR.F	-1.61	2	1.916	0.448
1617	632	OCAR_4493 catalase	3.62
1618		SYN2_35, 1107	K.IWSHEDYPLVKVGTMR.L	1.09	2	2.171	0.314
1619	633	OCAR_6023 PA-phosphatase related phosphoesterase	12.74
1620		SYN2_20, 1640	R.HTLWAVTLGGIALLALMAVIDVPEIRLMPPR.G	0.85	3	3.097	0.274
1621		SYN3_20, 1555	R.HTLWAVTLGGIALLALMAVIDVPEIRLMPPR.G	0.15	3	2.771	0.228
1622	634	OCAR_4974 DNA methylase N-4/N-6	6.06
1623		SYN4_30, 424	R.ESC*RFSFGM#LVNFVC*INIGSVR.V	1.21	2	2.685	0.237
1624	635	OCAR_5885 ATP-dependent Clp protease ATP-binding subunit ClpX	5.9
1625		SYN2_20, 700	R.KLIAGPTVFIC*DECVELC*M@DIIR.E	1.37	3	2.709	0.236
1626	636	OCAR_6740 ABC transporter substrate-binding protein	6.08
1627		SYN1_15, 472	K.IADM@NGGSVTNLEPAWNKM@K.E	-0.21	2	2.962	0.007
1628	637	OCAR_4889 putative ABC transporter periplasmic substrate-binding protein	13.49
1629		SYN1_35, 1079	-.MKPVLVALALAALLLAPDARAAEILVMSGGAPK.D	1.25	3	2.504	0.416
